# Supplementary material for: METTL1 drives tumor progression of bladder cancer via degrading ATF3 mRNA in an m7G-modified miR-760-dependent manner
Source: Cell Death Discov. 2022 Nov 17;8:458. doi: 10.1038/s41420-022-01236-6 (PMC9672058; doi:10.1038/s41420-022-01236-6)
Supplement: Supplementary file 12 — Table S2 [file 41420_2022_1236_MOESM12_ESM.xlsx]

## Sheet: primer
Primers
METTL1-F	TGGCTTCCAGAACATCGCCTGT
METTL1-R	TGTCCGCTTGAAATGTGGGTCG
ATF3-F	CGCTGGAATCAGTCACTGTCAG
ATF3-R	CTTGTTTCGGCACTTTGCAGCTG
GAPDH-F	GTCTCCTCTGACTTCAACAGCG
GAPDH-R	ACCACCCTGTTGCTGTAGCCAA
β-actin-F	CACCATTGGCAATGAGCGGTTC
β-actin-R	AGGTCTTTGCGGATGTCCACGT
pri-miR-760-F	AAGACGAGCTCTCGGAGGAT
pri-miR-760-R	AGACCCAGAGCCGAATTTCT
hsa-miR-760-F	CGGCTCTGGGTCTGTGGGGA
pre-miR-760-RT-loop	GTCGTATCCAGTGCGTGTCGTGGAGTCGGCAATTGCACTGGATACGACGTTGCAT
pre-miR-760-F (stem loop)	AGAGCCCGGATACCTCAGAA
pre-miR-760-R (stem loop)	CAGTGCGTGTCGTGGAGT
hsa-miR-760-RT-loop	GTCGTATCCAGTGCAGGGTCCGAGGTATTCGCACTGGATACGACTCCCCA
hsa-miR-760-F (stem loop)	GAGTTCGGCTCTGGGTCTG
hsa-miR-760-R (stem loop)	CAGTGCAGGGTCCGAGGTAT
