# Supplementary material for: METTL1 drives tumor progression of bladder cancer via degrading ATF3 mRNA in an m7G-modified miR-760-dependent manner
Source: Cell Death Discov. 2022 Nov 17;8:458. doi: 10.1038/s41420-022-01236-6 (PMC9672058; doi:10.1038/s41420-022-01236-6)
Supplement: Supplementary file 13 — Table S3 [file 41420_2022_1236_MOESM13_ESM.xls]

miRNA	unc1_1	unc1_2	unc1_3	sim1_1	sim1_2	sim1_3	log2(Fold_change)	p-value	Website
hsa-miR-92a-1-5p	2571.57211056497	2739.34659705693	2826.94490169777	15074.6641573395	15469.1687307226	15205.7356390665	2.49138556323773	0	http://www.mirbase.org/cgi-bin/mature.pl?mature_acc=MIMAT0004507
hsa-miR-25-5p	2173.13717244657	2163.71638813737	2151.16708414549	4614.52062973688	4267.48586115922	4418.77081515016	1.03616274078132	6.80285402396367e-67	http://www.mirbase.org/cgi-bin/mature.pl?mature_acc=MIMAT0004498
hsa-miR-27a-5p	8298.875922243	7863.88432575397	10037.6003580933	24971.3741526177	25895.3984289039	26661.6777178662	1.5650410110706	1.68904226625176e-60	http://www.mirbase.org/cgi-bin/mature.pl?mature_acc=MIMAT0004501
hsa-miR-877-5p	876.239385822137	805.269919924709	889.833094839786	290.168269147069	289.236552669862	312.189385612202	-1.52982018736421	1.14792591824215e-53	http://www.mirbase.org/cgi-bin/mature.pl?mature_acc=MIMAT0004949
hsa-miR-760	827.030289879228	826.702959618523	1006.59051881479	274.204319064544	265.549076373624	261.722680419252	-1.72998409061731	2.66376035893156e-49	http://www.mirbase.org/cgi-bin/mature.pl?mature_acc=MIMAT0004957
hsa-miR-4455	685.752562817325	606.248837053583	672.239713795465	1754.15639730332	1552.15305204301	1544.51590776563	1.303812580178	1.18079548213188e-47	http://www.mirbase.org/cgi-bin/mature.pl?mature_acc=MIMAT0018977
hsa-miR-378a-5p	1087.36228131914	1189.02339253775	1123.34794278979	2380.50667407061	2197.9484584352	2309.73199580757	1.02054313886154	3.49217468406131e-46	http://www.mirbase.org/cgi-bin/mature.pl?mature_acc=MIMAT0000731
hsa-let-7f-1-3p	514.314422112994	489.89805014431	578.479964239781	1203.86964739981	1236.73560451941	1212.37456893761	1.20533756147598	1.62672237454442e-42	http://www.mirbase.org/cgi-bin/mature.pl?mature_acc=MIMAT0004486
hsa-miR-195-3p	295.254575657459	245.969646009956	337.888908776141	776.599218720473	842.775472434599	863.802209814214	1.49408115572743	4.66861892673092e-34	http://www.mirbase.org/cgi-bin/mature.pl?mature_acc=MIMAT0004615
hsa-miR-615-3p	1055.614477485	871.610280881751	1084.42880146479	444.173434649073	398.94696919981	407.254574464038	-1.26732688323412	1.32759610466207e-29	http://www.mirbase.org/cgi-bin/mature.pl?mature_acc=MIMAT0003283
hsa-miR-6724-5p	215.885066072121	187.794252555319	183.981395354548	507.090179091965	518.631059959753	469.457722725116	1.3441855754991	2.86962579594128e-29	http://www.mirbase.org/cgi-bin/mature.pl?mature_acc=MIMAT0025856
hsa-let-7b-3p	1163.55701052106	1297.20921194462	1406.39624333525	2737.34791120941	2411.13574510135	2624.2686700334	1.00834649424368	8.93299501944412e-29	http://www.mirbase.org/cgi-bin/mature.pl?mature_acc=MIMAT0004482
hsa-miR-574-5p	960.371065982596	858.342208690343	932.290339921605	471.406055378086	435.101538283543	414.296440304915	-1.057049957004	3.9303688326481e-28	http://www.mirbase.org/cgi-bin/mature.pl?mature_acc=MIMAT0004795
hsa-miR-33b-3p	76.194729201925	80.629054086251	70.7620751363647	222.55624526814	279.262878439867	286.369210862321	1.78972954670953	2.02249914883339e-25	http://www.mirbase.org/cgi-bin/mature.pl?mature_acc=MIMAT0004811
hsa-miR-1275	757.18512144413	682.795407388632	893.371198596604	2268.75902349294	1715.47196755918	1863.74715921871	1.32583447084105	2.90534808280888e-25	http://www.mirbase.org/cgi-bin/mature.pl?mature_acc=MIMAT0005929
hsa-miR-30c-1-3p	296.841965849166	304.145039464592	336.119856897732	650.765729834689	691.923649705921	624.378771224404	1.06941468748211	4.55229548459059e-25	http://www.mirbase.org/cgi-bin/mature.pl?mature_acc=MIMAT0004674
hsa-miR-4521	9602.12326963426	10714.4786050312	7686.53041168762	19457.2379829361	22141.5567905895	20221.8914063844	1.14255006618983	4.05684481596536e-23	http://www.mirbase.org/cgi-bin/mature.pl?mature_acc=MIMAT0019058
hsa-miR-4485-3p	26.9856332590151	29.5980071962187	35.3810375681824	154.005165502004	154.591950564927	120.885363601717	2.22738029115791	3.67818011094765e-22	http://www.mirbase.org/cgi-bin/mature.pl?mature_acc=MIMAT0019019
hsa-miR-320c	511.13964172958	516.434194527126	656.318246889783	1155.97779715224	1213.04812822317	1123.17760161984	1.05188993216838	1.6647058203652e-21	http://www.mirbase.org/cgi-bin/mature.pl?mature_acc=MIMAT0005793
hsa-miR-455-5p	1884.23215755594	1593.18928390681	2080.40500900912	848.906522035438	957.472726079545	928.352646688917	-1.02497612354039	2.84707421585181e-21	http://www.mirbase.org/cgi-bin/mature.pl?mature_acc=MIMAT0003150
hsa-miR-210-3p	2196.94802532217	2633.20201952566	2039.71681580571	1220.77265336955	1053.46934054325	991.729439256808	-1.07083745140915	1.55054040245273e-20	http://www.mirbase.org/cgi-bin/mature.pl?mature_acc=MIMAT0000267
hsa-miR-629-3p	93.6560213106995	117.371407847074	125.602683367047	284.533933823825	290.483261948612	303.973875464513	1.38895598510026	7.93714490147206e-20	http://www.mirbase.org/cgi-bin/mature.pl?mature_acc=MIMAT0003298
hsa-miR-1246	161.913799554091	100.020851904463	143.293202151139	388.76913730384	354.065435164832	388.476265555034	1.47359743576821	1.900891077524e-18	http://www.mirbase.org/cgi-bin/mature.pl?mature_acc=MIMAT0005898
hsa-miR-301a-5p	522.251373071528	443.970107943281	569.634704847736	240.39830712508	239.368181519886	220.645129680805	-1.13365972750933	3.18163021464318e-18	http://www.mirbase.org/cgi-bin/mature.pl?mature_acc=MIMAT0022696
hsa-miR-365a-5p	74.6073390102182	85.7321587752542	104.374060826138	239.459251237873	265.549076373624	221.818773987617	1.4586809304906	2.55384982941262e-17	http://www.mirbase.org/cgi-bin/mature.pl?mature_acc=MIMAT0009199
hsa-miR-374b-3p	117.466874186301	107.165198469068	99.0669051909106	246.971698335531	253.08198358613	261.722680419252	1.23142002377666	4.99495646344512e-17	http://www.mirbase.org/cgi-bin/mature.pl?mature_acc=MIMAT0004956
hsa-miR-23a-5p	103.18036246094	101.041472842264	129.140787123866	270.448095515715	253.08198358613	299.279298237262	1.30262223733493	1.1383022670461e-16	http://www.mirbase.org/cgi-bin/mature.pl?mature_acc=MIMAT0004496
hsa-miR-9-5p	209.535505305294	180.649905990714	175.136135962503	45.0746825859525	48.6216618712269	77.4605242496442	-1.73391135599743	1.2574046043511e-15	http://www.mirbase.org/cgi-bin/mature.pl?mature_acc=MIMAT0000441
hsa-miR-320a-5p	4.76217057512031	0	0	63.8558003300993	71.0624288887162	56.3349267270139	5.17799260979654	7.56840749205696e-15	http://www.mirbase.org/cgi-bin/mature.pl?mature_acc=MIMAT0037311
hsa-miR-320d	155.564238787264	134.721963789685	185.750447232957	399.098752063121	377.75291146107	318.057607146266	1.20039932860308	1.48919218551441e-14	http://www.mirbase.org/cgi-bin/mature.pl?mature_acc=MIMAT0006764
hsa-miR-130a-5p	123.816434953128	125.536375349479	162.752772813639	300.49788390635	312.924028966101	287.542855169134	1.12779636865409	5.5188256744841e-14	http://www.mirbase.org/cgi-bin/mature.pl?mature_acc=MIMAT0004593
hsa-miR-3182	30.1604136424286	14.288693129209	5.30715563522735	128.650656547406	107.216997972449	106.801631919964	2.76431388156316	6.99851133905567e-13	http://www.mirbase.org/cgi-bin/mature.pl?mature_acc=MIMAT0015062
hsa-miR-1273c	74.6073390102182	65.3197400192413	76.069230771592	163.395724374078	170.799171188669	171.352068794667	1.22127804357762	9.76745538520118e-13	http://www.mirbase.org/cgi-bin/mature.pl?mature_acc=MIMAT0015017
hsa-miR-5010-3p	368.274524475971	344.969876976618	454.646332751143	200.957959862371	180.772845418664	199.519532158174	-1.00559572292561	3.6293056193833e-12	http://www.mirbase.org/cgi-bin/mature.pl?mature_acc=MIMAT0021044
hsa-miR-671-5p	98.4181918858198	134.721963789685	90.221645798865	33.8060119394644	36.1545690837328	23.4728861362558	-1.78392820487731	3.86761897641793e-11	http://www.mirbase.org/cgi-bin/mature.pl?mature_acc=MIMAT0003880
hsa-miR-193b-5p	34.922584217549	33.6804909474213	53.0715563522735	123.955377111369	105.9702886937	119.711719294905	1.52338516141117	6.15400819677161e-11	http://www.mirbase.org/cgi-bin/mature.pl?mature_acc=MIMAT0004767
hsa-miR-12136	65.0829978599776	62.2578772058394	42.4572450818188	146.492718404346	142.124857777432	138.490028203909	1.33130252409736	7.40546412478421e-11	http://www.mirbase.org/cgi-bin/mature.pl?mature_acc=MIMAT0049032
hsa-miR-1290	20.636072492188	17.350555942611	22.9976744193185	64.7948562173067	62.3354639374704	89.1969673177721	1.81862451874282	1.02575849151491e-09	http://www.mirbase.org/cgi-bin/mature.pl?mature_acc=MIMAT0005880
hsa-miR-147b-5p	71.4325586268047	55.1135306412348	38.9191413250006	7.51244709765874	13.7138020662435	8.21551014768953	-2.51708160217116	3.71890307397677e-09	http://www.mirbase.org/cgi-bin/mature.pl?mature_acc=MIMAT0037331
hsa-miR-584-5p	130.165995719955	114.309545033672	132.678890880684	62.916744442892	46.1282433137281	61.0295039542651	-1.14225133933248	2.44295172839463e-08	http://www.mirbase.org/cgi-bin/mature.pl?mature_acc=MIMAT0003249
hsa-miR-26a-2-3p	44.4469253677896	48.989805014431	56.6096601090918	115.503874126503	95.9966144637044	110.322564840402	1.10706716143569	1.81259990982598e-07	http://www.mirbase.org/cgi-bin/mature.pl?mature_acc=MIMAT0004681
hsa-miR-135b-3p	141.277727061903	160.237487234701	130.909839002275	67.6120238789287	62.3354639374704	85.6760343973337	-1.00269953299722	2.69747164640857e-07	http://www.mirbase.org/cgi-bin/mature.pl?mature_acc=MIMAT0004698
hsa-miR-877-3p	85.7190703521656	109.206440344669	90.221645798865	35.684123713879	48.6216618712269	41.0775507384477	-1.1919272272376	5.08785643704409e-07	http://www.mirbase.org/cgi-bin/mature.pl?mature_acc=MIMAT0004950
hsa-miR-6859-5p	19.0486823004812	12.2474512536077	28.3048300545459	0	0	0	-6.60541517318218	1.18864675886205e-06	http://www.mirbase.org/cgi-bin/mature.pl?mature_acc=MIMAT0027618
hsa-miR-20a-3p	76.194729201925	64.2991190814407	40.6881932034097	120.19915356254	170.799171188669	126.753585135781	1.19842670603847	1.5050880497617e-06	http://www.mirbase.org/cgi-bin/mature.pl?mature_acc=MIMAT0004493
hsa-miR-3605-5p	34.922584217549	28.5773862584181	38.9191413250006	8.45150298486609	0	9.38915445450232	-2.48079620210843	1.29098476733002e-05	http://www.mirbase.org/cgi-bin/mature.pl?mature_acc=MIMAT0017981
hsa-miR-424-3p	0	0	0	13.1467824209028	18.7006391812411	9.38915445450232	6.38173368164393	1.36273656277022e-05	http://www.mirbase.org/cgi-bin/mature.pl?mature_acc=MIMAT0004749
hsa-miR-125b-2-3p	28.5730234507219	41.8454584498265	38.9191413250006	85.4540857358682	64.8288824949692	83.3287457837081	1.11048427654414	1.56455338172597e-05	http://www.mirbase.org/cgi-bin/mature.pl?mature_acc=MIMAT0004603
hsa-miR-4508	0	0	5.30715563522735	30.049788390635	18.7006391812411	21.1255975226302	3.71430104217898	4.22556933099838e-05	http://www.mirbase.org/cgi-bin/mature.pl?mature_acc=MIMAT0019045
hsa-miR-1226-5p	12.6991215336542	11.2268303158071	8.84525939204559	0	0	0	-5.73990582115796	0.000220885173648916	http://www.mirbase.org/cgi-bin/mature.pl?mature_acc=MIMAT0005576
hsa-miR-6772-3p	9.52434115024062	10.2062093780065	10.6143112704547	0	0	0	-5.62793689561036	0.000411897337720632	http://www.mirbase.org/cgi-bin/mature.pl?mature_acc=MIMAT0027445
hsa-miR-6510-3p	80.9568997770453	91.8558844020581	109.681216461365	11.2686706464881	14.9605113449929	0	-3.4275828498805	0.000571685576013126	http://www.mirbase.org/cgi-bin/mature.pl?mature_acc=MIMAT0025477
hsa-miR-3667-5p	0	0	0	4.69527943603672	16.2072206237423	7.04186584087674	5.81524327185845	0.000790844465330553	http://www.mirbase.org/cgi-bin/mature.pl?mature_acc=MIMAT0018089
hsa-miR-4741	26.9856332590151	21.4330396938136	26.5357781761368	7.51244709765874	7.48025567249644	9.38915445450232	-1.62759319819525	0.00113961566854638	http://www.mirbase.org/cgi-bin/mature.pl?mature_acc=MIMAT0019871
hsa-miR-4301	4.76217057512031	0	0	21.5982854057689	16.2072206237423	12.9100873749407	3.32762582020438	0.00127909041304465	http://www.mirbase.org/cgi-bin/mature.pl?mature_acc=MIMAT0016850
hsa-miR-188-5p	47.6217057512031	30.6186281340194	33.6119856897732	10.3296147592808	21.1940577387399	14.0837316817535	-1.32414108761778	0.00128074605964645	http://www.mirbase.org/cgi-bin/mature.pl?mature_acc=MIMAT0000457
hsa-miR-7704	20.636072492188	19.3917978182123	35.3810375681824	48.8309061347818	54.8552082649739	50.46670519295	1.02627921593413	0.00129075921557694	http://www.mirbase.org/cgi-bin/mature.pl?mature_acc=MIMAT0030019
hsa-miR-1249-3p	46.0343155594963	47.9691840766303	54.8406082306826	30.9888442778423	8.72696495124585	23.4728861362558	-1.20708064345214	0.00142211626056639	http://www.mirbase.org/cgi-bin/mature.pl?mature_acc=MIMAT0005901
hsa-miR-4504	6.34956076682708	9.18558844020581	10.6143112704547	0	0	0	-5.41208660430663	0.0015503379507811	http://www.mirbase.org/cgi-bin/mature.pl?mature_acc=MIMAT0019040
hsa-miR-9901	0	0	7.07620751363647	69.4901356533434	67.322301052468	72.765947022393	4.88413894514781	0.00157176029794595	http://www.mirbase.org/cgi-bin/mature.pl?mature_acc=MIMAT0039321
hsa-miR-301b-5p	60.3208272848573	41.8454584498265	51.3025044738644	34.7450678266717	14.9605113449929	19.9519532158174	-1.11669597308943	0.00163089053593745	http://www.mirbase.org/cgi-bin/mature.pl?mature_acc=MIMAT0032026
hsa-miR-3133	20.636072492188	13.2680721914084	19.4595706625003	34.7450678266717	42.3881154774799	38.7302621248221	1.10080473826601	0.00182097978378794	http://www.mirbase.org/cgi-bin/mature.pl?mature_acc=MIMAT0014998
hsa-miR-4745-5p	7.93695095853385	8.16496750240516	8.84525939204559	0	0	0	-5.34563491213996	0.00205437585960253	http://www.mirbase.org/cgi-bin/mature.pl?mature_acc=MIMAT0019878
hsa-miR-1-3p	50.7964861346167	18.3711768804116	35.3810375681824	6.5733912104514	16.2072206237423	14.0837316817535	-1.53786520027966	0.00259645627879418	http://www.mirbase.org/cgi-bin/mature.pl?mature_acc=MIMAT0000416
hsa-miR-6753-3p	6.34956076682708	7.14434656460452	10.6143112704547	0	0	0	-5.2961706257159	0.00287576621144289	http://www.mirbase.org/cgi-bin/mature.pl?mature_acc=MIMAT0027407
hsa-miR-1291	17.4612921087745	5.10310468900323	17.6905187840912	31.9279001650497	39.894696919981	31.6883962839453	1.33587244496915	0.00294502504634295	http://www.mirbase.org/cgi-bin/mature.pl?mature_acc=MIMAT0005881
hsa-miR-9-3p	9.52434115024062	9.18558844020581	5.30715563522735	0	0	0	-5.29079260884927	0.00303100258719853	http://www.mirbase.org/cgi-bin/mature.pl?mature_acc=MIMAT0000442
hsa-miR-3138	36.5099744092557	25.5155234450161	35.3810375681824	15.9639500825248	11.2203835087447	15.2573759885663	-1.19414405770957	0.00324675916374977	http://www.mirbase.org/cgi-bin/mature.pl?mature_acc=MIMAT0015006
hsa-miR-6734-5p	6.34956076682708	5.10310468900323	12.3833631488638	0	0	0	-5.28124315965199	0.00360668637823062	http://www.mirbase.org/cgi-bin/mature.pl?mature_acc=MIMAT0027369
hsa-miR-4687-3p	6.34956076682708	5.10310468900323	12.3833631488638	0	0	0	-5.28124315965199	0.00360668637823062	http://www.mirbase.org/cgi-bin/mature.pl?mature_acc=MIMAT0019775
hsa-miR-199b-5p	7.93695095853385	10.2062093780065	5.30715563522735	0	0	0	-5.25470498579139	0.00361455693215026	http://www.mirbase.org/cgi-bin/mature.pl?mature_acc=MIMAT0000263
hsa-miR-346	28.5730234507219	33.6804909474213	44.2262969602279	12.2077265336955	11.2203835087447	23.4728861362558	-1.18866904289229	0.00447193820271841	http://www.mirbase.org/cgi-bin/mature.pl?mature_acc=MIMAT0000773
hsa-miR-615-5p	15.8739019170677	15.3093140670097	8.84525939204559	24.4154530673909	33.661150526234	31.6883962839453	1.15775969395812	0.00634457618266068	http://www.mirbase.org/cgi-bin/mature.pl?mature_acc=MIMAT0004804
hsa-miR-1180-5p	23.8108528756016	12.2474512536077	14.1524150272729	6.5733912104514	0	0	-2.82546651771616	0.00641394850079238	http://www.mirbase.org/cgi-bin/mature.pl?mature_acc=MIMAT0026735
hsa-miR-6763-5p	6.34956076682708	7.14434656460452	7.07620751363647	0	0	0	-5.06687241495229	0.00798349133633891	http://www.mirbase.org/cgi-bin/mature.pl?mature_acc=MIMAT0027426
hsa-miR-675-5p	15.8739019170677	14.288693129209	12.3833631488638	0	0	5.86822153406395	-2.89928129272242	0.00866164658239787	http://www.mirbase.org/cgi-bin/mature.pl?mature_acc=MIMAT0004284
hsa-miR-6783-3p	7.93695095853385	7.14434656460452	5.30715563522735	0	0	0	-5.0549349442439	0.00868638488101334	http://www.mirbase.org/cgi-bin/mature.pl?mature_acc=MIMAT0027467
hsa-miR-148a-5p	19.0486823004812	24.4949025072155	24.7667262977276	11.2686706464881	8.72696495124585	7.04186584087674	-1.31840034296247	0.00912579685925602	http://www.mirbase.org/cgi-bin/mature.pl?mature_acc=MIMAT0004549
hsa-miR-3619-5p	6.34956076682708	5.10310468900323	8.84525939204559	0	0	0	-5.04927153152314	0.00915845649392924	http://www.mirbase.org/cgi-bin/mature.pl?mature_acc=MIMAT0017999
hsa-miR-4742-5p	4.76217057512031	5.10310468900323	10.6143112704547	0	0	0	-5.06126936801051	0.00951596941026847	http://www.mirbase.org/cgi-bin/mature.pl?mature_acc=MIMAT0019872
hsa-miR-675-3p	6.34956076682708	8.16496750240516	5.30715563522735	0	0	0	-5.01250346381234	0.0103851863976915	http://www.mirbase.org/cgi-bin/mature.pl?mature_acc=MIMAT0006790
hsa-miR-219b-5p	20.636072492188	25.5155234450161	22.9976744193185	8.45150298486609	7.48025567249644	12.9100873749407	-1.2614907401995	0.010969660571958	http://www.mirbase.org/cgi-bin/mature.pl?mature_acc=MIMAT0019747
hsa-miR-3677-3p	4.76217057512031	5.10310468900323	8.84525939204559	0	0	0	-4.93079375087472	0.0152305044024517	http://www.mirbase.org/cgi-bin/mature.pl?mature_acc=MIMAT0018101
hsa-miR-6818-5p	6.34956076682708	5.10310468900323	7.07620751363647	0	0	0	-4.91760668489866	0.0152362728301924	http://www.mirbase.org/cgi-bin/mature.pl?mature_acc=MIMAT0027536
hsa-miR-6805-5p	4.76217057512031	6.12372562680387	7.07620751363647	0	0	0	-4.87097273753024	0.0182584137124977	http://www.mirbase.org/cgi-bin/mature.pl?mature_acc=MIMAT0027510
hsa-miR-4498	6.34956076682708	6.12372562680387	5.30715563522735	0	0	0	-4.85720307419639	0.0189822083464583	http://www.mirbase.org/cgi-bin/mature.pl?mature_acc=MIMAT0019033
hsa-miR-194-3p	4.76217057512031	0	14.1524150272729	23.4763971801836	22.4407670174893	19.9519532158174	1.78384868200876	0.0207819553324315	http://www.mirbase.org/cgi-bin/mature.pl?mature_acc=MIMAT0004671
hsa-miR-6789-3p	14.2865117253609	0	8.84525939204559	0	0	0	-5.24123642268508	0.0235644913817508	http://www.mirbase.org/cgi-bin/mature.pl?mature_acc=MIMAT0027479
hsa-miR-96-3p	6.34956076682708	8.16496750240516	0	15.9639500825248	14.9605113449929	19.9519532158174	1.82040187290319	0.0247713440676703	http://www.mirbase.org/cgi-bin/mature.pl?mature_acc=MIMAT0004510
hsa-miR-3149	0	12.2474512536077	10.6143112704547	0	0	0	-5.21614691106408	0.0264920544218508	http://www.mirbase.org/cgi-bin/mature.pl?mature_acc=MIMAT0015022
hsa-miR-1292-3p	14.2865117253609	8.16496750240516	26.5357781761368	5.63433532324406	0	7.04186584087674	-1.92841558610489	0.0272276546132292	http://www.mirbase.org/cgi-bin/mature.pl?mature_acc=MIMAT0022948
hsa-miR-8485	0	0	0	14.0858383081101	6.23354639374704	0	5.36809893280678	0.0293681504241271	http://www.mirbase.org/cgi-bin/mature.pl?mature_acc=MIMAT0033692
hsa-miR-7114-5p	11.1117313419474	9.18558844020581	0	0	0	0	-5.04831992357234	0.0411399509434971	http://www.mirbase.org/cgi-bin/mature.pl?mature_acc=MIMAT0028125
hsa-miR-6735-3p	4.76217057512031	5.10310468900323	5.30715563522735	0	0	0	-4.62806107908033	0.041658778679664	http://www.mirbase.org/cgi-bin/mature.pl?mature_acc=MIMAT0027372
hsa-miR-1343-5p	9.52434115024062	10.2062093780065	0	0	0	0	-5.00656293399491	0.0456688314244078	http://www.mirbase.org/cgi-bin/mature.pl?mature_acc=MIMAT0027038
hsa-miR-6735-5p	14.2865117253609	12.2474512536077	10.6143112704547	0	7.48025567249644	0	-2.3771862829112	0.0462788240965806	http://www.mirbase.org/cgi-bin/mature.pl?mature_acc=MIMAT0027371
hsa-miR-4512	0	0	0	9.39055887207343	0	8.21551014768953	5.16030356268979	0.0491002422717502	http://www.mirbase.org/cgi-bin/mature.pl?mature_acc=MIMAT0019049
