# Supplementary material for: METTL1 drives tumor progression of bladder cancer via degrading ATF3 mRNA in an m7G-modified miR-760-dependent manner
Source: Cell Death Discov. 2022 Nov 17;8:458. doi: 10.1038/s41420-022-01236-6 (PMC9672058; doi:10.1038/s41420-022-01236-6)
Supplement: Supplementary file 14 — Table S4 [file 41420_2022_1236_MOESM14_ESM.xls]

gene	gene_type	Position	Strand	unc1_1	unc1_2	unc1_3	sim1_1	sim1_2	sim1_3	log2(Fold_change)	p-value	q-value	Description	Website
ANKRD52	protein_coding	chr12:56631591-56652143	-	3403.43409834098	3404.60897033928	3234.73577398593	10494.575386051	10768.1183979153	10446.2046635821	1.65830557892316	0	0	ankyrin repeat domain 52	http://www.ncbi.nlm.nih.gov/gene/?term=283373
ARPC1B	protein_coding	chr7:98972298-98992424	+	7853.35636364578	7873.58663517348	7378.84353161534	2838.67385387139	2727.78413705794	2891.95994518089	-1.449338294972	0	0	actin related protein 2/3 complex subunit 1B	http://www.ncbi.nlm.nih.gov/gene/?term=10095
B4GALT1	protein_coding	chr9:33110639-33167356	-	1376.18932425253	1286.64256169854	1268.66930585228	4313.56212824097	4166.31706505865	4181.97834898095	1.68763945726683	0	0	beta-1,4-galactosyltransferase 1	http://www.ncbi.nlm.nih.gov/gene/?term=2683
CCND1	protein_coding	chr11:69455873-69469242	+	39956.4415174942	40543.92839398	36878.3195464746	7793.85404497371	8042.42211706636	7883.6502737225	-2.30720212663047	0	0	cyclin D1	http://www.ncbi.nlm.nih.gov/gene/?term=595
CD82	protein_coding	chr11:44587141-44641339	+	3720.61495851745	3766.90558208088	3806.00791755684	519.405098506801	412.351601277416	459.143497500879	-3.01742366711412	0	0	CD82 molecule	http://www.ncbi.nlm.nih.gov/gene/?term=3732
CDCP1	protein_coding	chr3:45123766-45187914	-	25413.0730635473	27004.8060951933	26909.1436978141	9128.01223917745	9070.69129999865	9056.81251683597	-1.54128516514631	0	0	CUB domain containing protein 1	http://www.ncbi.nlm.nih.gov/gene/?term=64866
DHX37	protein_coding	chr12:125431370-125473667	-	1092.395923042	1072.20213474878	1050.3352398493	3704.34901804939	3601.55196052426	3769.76134120461	1.78479292728174	0	0	DEAH-box helicase 37	http://www.ncbi.nlm.nih.gov/gene/?term=57647
ERRFI1	protein_coding	chr1:8071779-8086393	-	13104.5776441333	13330.5569520273	13795.3213742467	3541.39839891001	3150.57501938036	3191.92142851813	-2.02451446889456	0	0	ERBB receptor feedback inhibitor 1	http://www.ncbi.nlm.nih.gov/gene/?term=54206
ETS1	protein_coding	chr11:128328656-128457453	-	10834.230434449	11348.6965677976	11448.760101768	4812.59839935535	4898.110666313	4794.78309714846	-1.21345164238157	0	0	ETS proto-oncogene 1, transcription factor	http://www.ncbi.nlm.nih.gov/gene/?term=2113
FKBP1A	protein_coding	chr20:1349621-1373816	-	15035.8334736946	15006.913166356	14559.4906052571	6365.25856013236	6200.93294072873	6323.11445856922	-1.23938146969612	0	0	FK506 binding protein 1A	http://www.ncbi.nlm.nih.gov/gene/?term=2280
GANAB	protein_coding	chr11:62392298-62414198	-	6246.5849009097	6431.25444842923	6424.95683548581	18279.170873119	18431.5946130482	18445.7909707417	1.52966616733101	0	0	glucosidase II alpha subunit	http://www.ncbi.nlm.nih.gov/gene/?term=23193
GFPT2	protein_coding	chr5:179727690-179780387	-	5202.18345013125	5239.59234980889	5437.15416793834	943.447050585437	908.217450914815	975.334884470805	-2.48844219203295	0	0	glutamine-fructose-6-phosphate transaminase 2	http://www.ncbi.nlm.nih.gov/gene/?term=9945
HMGA1	protein_coding	chr6:34204577-34214008	+	41147.9564593414	40095.4639394458	39387.0415572952	13429.5382421411	12539.6643912514	13266.3946833019	-1.62006832036072	0	0	high mobility group AT-hook 1	http://www.ncbi.nlm.nih.gov/gene/?term=3159
IL6ST	protein_coding	chr5:55230923-55290821	-	5857.41233233791	6166.87583986103	6613.6144264981	988.813984323107	1084.64130057528	1002.93870195583	-2.60031567027475	0	0	interleukin 6 signal transducer	http://www.ncbi.nlm.nih.gov/gene/?term=3572
ITGB1	protein_coding	chr10:33189246-33247293	-	38254.7244683237	39258.2650123132	39882.0027651758	16903.3491683399	16446.0433582896	16841.0890476124	-1.22575176956438	0	0	integrin subunit beta 1	http://www.ncbi.nlm.nih.gov/gene/?term=3688
KIF1C	protein_coding	chr17:4901243-4931694	+	2617.78545454859	2633.01510533285	2492.82389921851	8375.29148144834	8355.60054841629	8580.18660159458	1.70844048531779	0	0	kinesin family member 1C	http://www.ncbi.nlm.nih.gov/gene/?term=10749
LDHA	protein_coding	chr11:18415936-18429765	+	53772.5893808392	53532.7515149321	54244.3567865661	19787.3899559489	20453.6833514643	19630.9148680987	-1.43219875772045	0	0	lactate dehydrogenase A	http://www.ncbi.nlm.nih.gov/gene/?term=3939
LGALS1	protein_coding	chr22:38071613-38075809	+	26166.3776064664	25725.0177937169	25316.1529152778	11679.6707979738	10805.6998096773	11544.836599486	-1.18157888733837	0	0	galectin 1	http://www.ncbi.nlm.nih.gov/gene/?term=3956
MMP14	protein_coding	chr14:23305742-23316809	+	11259.9205362648	11432.9060505267	10888.0866992652	3451.59038722523	3366.66813701181	3500.16405710089	-1.70211901231866	0	0	matrix metallopeptidase 14	http://www.ncbi.nlm.nih.gov/gene/?term=4323
MMP9	protein_coding	chr20:44637547-44645200	+	3023.65175260336	2999.22843720139	2995.20422584673	37.0342316225883	25.0542745079949	36.8050899800304	-6.49746822530969	0	0	matrix metallopeptidase 9	http://www.ncbi.nlm.nih.gov/gene/?term=4318
NOLC1	protein_coding	chr10:103911933-103923628	+	2573.96441465579	2699.59934749077	2534.15898938413	10202.9308120231	10240.9347051429	10151.7639437419	1.96976629791619	0	0	nucleolar and coiled-body phosphoprotein 1	http://www.ncbi.nlm.nih.gov/gene/?term=9221
NT5E	protein_coding	chr6:86159302-86205509	+	11492.5893909337	11319.3211668456	11349.1319357278	3617.31857373631	3571.27804549377	3597.69754554797	-1.66298387147034	0	0	5'-nucleotidase ecto	http://www.ncbi.nlm.nih.gov/gene/?term=4907
OAS3	protein_coding	chr12:113376238-113411054	+	2395.55018080653	2592.86872403176	2443.00981619842	370.342316225883	362.243052261426	348.728227560788	-2.78146408738645	0	0	2'-5'-oligoadenylate synthetase 3	http://www.ncbi.nlm.nih.gov/gene/?term=4940
PGK1	protein_coding	chrX:77359666-77382324	+	29198.3762238113	29375.4009520214	29254.645096186	13921.1676669309	14028.3058682681	14078.8670446111	-1.06334811469031	0	0	phosphoglycerate kinase 1	http://www.ncbi.nlm.nih.gov/gene/?term=5230
PLAU	protein_coding	chr10:75670859-75677259	+	42442.7638523644	43158.3390787099	43464.3772461956	11337.1041554648	10872.5112083653	11530.114563494	-1.93524929472401	0	0	plasminogen activator, urokinase	http://www.ncbi.nlm.nih.gov/gene/?term=5328
PLAUR	protein_coding	chr19:44150247-44174498	-	5859.49904852328	6021.95719516439	5862.16368476939	2126.69075092713	2003.29803253509	2137.45560059026	-1.5005057512416	0	0	plasminogen activator, urokinase receptor	http://www.ncbi.nlm.nih.gov/gene/?term=5329
RAB8B	protein_coding	chr15:63481728-63559975	+	1796.66263560489	1751.75307677221	1900.35427351139	224.057101316659	185.819202600962	243.833721117701	-3.05288569694504	0	0	RAB8B, member RAS oncogene family	http://www.ncbi.nlm.nih.gov/gene/?term=51762
SETD7	protein_coding	chr4:140417088-140477923	-	589.49732236746	606.112439643376	590.3498774935	3081.24807099935	3061.84113049787	3053.90234109302	2.36407765750941	0	0	SET domain containing lysine methyltransferase 7	http://www.ncbi.nlm.nih.gov/gene/?term=80854
SH2B3	protein_coding	chr12:111843752-111889427	+	5637.26377478121	6034.68653557694	5882.30129279879	1982.25724759904	1814.34704562063	1798.84877277398	-1.64911990561895	0	0	SH2B adaptor protein 3	http://www.ncbi.nlm.nih.gov/gene/?term=10019
SLC20A1	protein_coding	chr2:113403434-113421402	+	7966.03903765585	7942.12923739486	7957.53479393393	3324.74814391786	3372.93170563881	3412.75196839832	-1.23908758022531	0	0	solute carrier family 20 member 1	http://www.ncbi.nlm.nih.gov/gene/?term=6574
SYPL1	protein_coding	chr7:105730814-105753093	-	2946.44325374461	2891.51863371064	3201.8796766748	613.842389144401	651.411137207867	649.609838147536	-2.23931006104816	0	0	synaptophysin like 1	http://www.ncbi.nlm.nih.gov/gene/?term=6856
TMEM189-UBE2V1	protein_coding	chr20:48697661-48770335	-	7350.45776297124	7352.66285829097	7276.03574325472	2784.04836222807	2787.28803901443	2698.73322278573	-1.41046987638368	0	0	TMEM189-UBE2V1 readthrough	http://www.ncbi.nlm.nih.gov/gene/?term=387522
TPM4	protein_coding	chr19:16178317-16213813	+	6483.42718794937	6456.71312925431	6482.19003725358	14072.082160793	13768.3677702477	13510.2284044196	1.09021877193078	0	0	tropomyosin 4	http://www.ncbi.nlm.nih.gov/gene/?term=7171
UBE2V1	protein_coding	chr20:48697661-48732496	-	7442.27327512759	7496.60232295587	7441.37610391717	2493.32964399076	2562.84349654698	2447.53848367202	-1.57718382278581	0	0	ubiquitin conjugating enzyme E2 V1	http://www.ncbi.nlm.nih.gov/gene/?term=7335
UHMK1	protein_coding	chr1:162466964-162499419	+	6664.97149607669	6838.59334163059	6880.70270141437	1698.01951989567	1882.20237241312	1717.87757481792	-1.94547890485006	0	0	U2AF homology motif kinase 1	http://www.ncbi.nlm.nih.gov/gene/?term=127933
VCL	protein_coding	chr10:75757872-75879918	+	20282.8813218114	20924.0980981249	20585.9347765821	9198.37727926037	9599.96284898004	9324.56954644069	-1.13600976201081	0	0	vinculin	http://www.ncbi.nlm.nih.gov/gene/?term=7414
YWHAG	protein_coding	chr7:75956108-75988342	-	5191.74986920439	5253.30087025317	4936.89358952374	12316.6595818823	12512.5222605344	11863.2006278133	1.25384544848549	0	0	tyrosine 3-monooxygenase/tryptophan 5-monooxygenase activation protein gamma	http://www.ncbi.nlm.nih.gov/gene/?term=7532
TUFT1	protein_coding	chr1:151512781-151556059	+	369.348764810762	343.692191138651	379.434930238192	1959.11085283492	2100.38334625357	2141.13610958827	2.50592549817216	1.00187514399581e-305	5.69486923955516e-303	tuftelin 1	http://www.ncbi.nlm.nih.gov/gene/?term=7286
CTTN	protein_coding	chr11:70244612-70282690	+	8771.51148520926	8896.82976833556	8646.45296336081	17723.6573987802	17319.811181756	17974.6858189973	1.01063294503033	1.40204619188705e-304	7.7651789089129e-302	cortactin	http://www.ncbi.nlm.nih.gov/gene/?term=2017
S100A16	protein_coding	chr1:153579359-153585644	-	6534.55173449097	6265.77302306617	6315.78980248432	2544.25171247182	2605.64454883147	2587.39782559614	-1.30501819147875	2.37627274842143e-300	1.28318728414757e-297	S100 calcium binding protein A16	http://www.ncbi.nlm.nih.gov/gene/?term=140576
CDK6	protein_coding	chr7:92234235-92465941	-	3430.56140875081	3556.38187525806	3585.55410334023	8132.71726432039	8094.61852229135	7972.90261692408	1.19461353430423	1.85485642290524e-295	9.77192652067151e-293	cyclin dependent kinase 6	http://www.ncbi.nlm.nih.gov/gene/?term=1021
IGFBP3	protein_coding	chr7:45951844-45960871	-	482.031438820825	561.070158183609	524.637682871243	2978.47807824666	2553.44814360648	2729.09742201925	2.39716547229272	4.26966321053897e-291	2.19582679399147e-288	insulin like growth factor binding protein 3	http://www.ncbi.nlm.nih.gov/gene/?term=3486
LRRC58	protein_coding	chr3:120043576-120068186	-	2840.02072829066	2717.22458806198	2768.39116698927	738.832920870636	812.176065300834	757.264726339125	-1.85231873003492	9.0882359804698e-283	4.56525342274762e-280	leucine rich repeat containing 58	http://www.ncbi.nlm.nih.gov/gene/?term=116064
HMGB2	protein_coding	chr4:174252527-174255595	-	7904.48091018739	7995.0049591085	8105.91716888741	3566.39650525525	3688.19799319775	3663.02658026252	-1.13692697262931	2.29830010700064e-276	1.12825641616395e-273	high mobility group box 2	http://www.ncbi.nlm.nih.gov/gene/?term=3148
PRDX4	protein_coding	chrX:23685645-23704514	+	1411.66349940385	1449.18644696639	1381.0159611742	4051.54493951116	4070.27567944467	3899.49928338422	1.50215499112726	7.62519723621368e-275	3.66009467338257e-272	peroxiredoxin 4	http://www.ncbi.nlm.nih.gov/gene/?term=10549
FRMD4A	protein_coding	chr10:13685706-14372883	-	6286.23250843176	6836.63498156712	6678.26674701354	2576.65666514158	2508.55923511299	2439.25733842651	-1.39610058260642	3.57408173350225e-273	1.67826446616627e-270	FERM domain containing 4A	http://www.ncbi.nlm.nih.gov/gene/?term=55691
TMCC3	protein_coding	chr12:94960900-95044338	-	3472.29573245824	3772.78066227129	3740.29572293458	1168.43000769266	1141.01341821827	1080.22939091389	-1.69682082116773	7.79465639683471e-271	3.58222506748148e-268	transmembrane and coiled-coil domain family 3	http://www.ncbi.nlm.nih.gov/gene/?term=57458
CCDC80	protein_coding	chr3:112323233-112359990	-	959.889445270908	958.617251067633	877.57576043917	3031.25185830885	3075.41219585637	3033.659541604	1.70801276352948	8.53550107748371e-271	3.84097548486767e-268	coiled-coil domain containing 80	http://www.ncbi.nlm.nih.gov/gene/?term=151887
CLDND1	protein_coding	chr3:98234317-98241910	-	1803.96614225369	1908.42188184966	1941.68936367701	372.194027807012	343.45234638043	394.734590035826	-2.34562045141844	1.22141612407121e-270	5.38420168978328e-268	claudin domain containing 1	http://www.ncbi.nlm.nih.gov/gene/?term=56650
SLCO4A1	protein_coding	chr20:61273797-61303647	+	4371.67040835337	4232.99527718629	4021.16236123939	1263.79315412083	1161.89198030826	1358.10782026312	-1.73680193571194	1.14431376199467e-260	4.94343545181695e-258	solute carrier organic anion transporter family member 4A1	http://www.ncbi.nlm.nih.gov/gene/?term=28231
CHORDC1	protein_coding	chr11:89933597-89956532	-	2782.63603319295	2837.66373196527	3031.23994547829	865.675164178001	819.483562032333	839.156051544692	-1.77612453392993	1.61019810349261e-258	6.81966255596872e-256	cysteine and histidine rich domain containing 1	http://www.ncbi.nlm.nih.gov/gene/?term=26973
DGKD	protein_coding	chr2:234263153-234380743	+	1975.07686945416	2034.73610594335	2022.23979579461	5078.31901124742	4858.44139834201	5115.90750722422	1.31956323786974	4.80083278754207e-254	1.99419208097901e-251	diacylglycerol kinase delta	http://www.ncbi.nlm.nih.gov/gene/?term=8527
BNIP3	other	chr10:133781187-133795517	-	9613.50146600668	9402.08666471033	9500.71149345015	3921.9251288321	4314.55485589762	4193.01987597496	-1.19855166621901	2.62900266549359e-252	1.07144259574833e-249	BCL2 interacting protein 3	http://www.ncbi.nlm.nih.gov/gene/?term=664
OGFR	protein_coding	chr20:61436152-61445352	+	893.114527339018	897.908089100122	779.007468505785	3136.79941843323	2938.6576141669	3165.23773828261	1.84572770073541	6.73651234996598e-251	2.69460493998639e-248	opioid growth factor receptor	http://www.ncbi.nlm.nih.gov/gene/?term=11054
CD68	protein_coding	chr17:7482805-7485429	+	2447.71808544081	2487.11728060448	2452.54868315971	747.165622985719	750.584307135347	712.178491113588	-1.74181685118244	2.78999302171202e-250	1.09570635034508e-247	CD68 molecule	http://www.ncbi.nlm.nih.gov/gene/?term=968
MTSS1L	protein_coding	chr16:70695107-70719954	-	869.117291207246	808.802706212324	722.834140844824	3396.03903979135	3019.04007821338	3177.19939252612	1.99841675759335	4.22708375235981e-250	1.63044659019593e-247	MTSS1L, I-BAR domain containing	http://www.ncbi.nlm.nih.gov/gene/?term=92154
SLC3A2	protein_coding	chr11:62623484-62656355	+	3597.49870358053	3654.29987843147	3524.08140514522	8694.71172919317	8235.54881639882	9051.29175333897	1.26986762049169	6.34157971051346e-250	2.40312494293142e-247	solute carrier family 3 member 2	http://www.ncbi.nlm.nih.gov/gene/?term=6520
DUSP3	protein_coding	chr17:41843489-41856368	-	1476.35170115036	1452.12398706159	1376.77646474696	3923.77684041323	3926.2136010237	3807.48655843414	1.43662375214386	2.98169811069756e-248	1.11042550329426e-245	dual specificity phosphatase 3	http://www.ncbi.nlm.nih.gov/gene/?term=1845
ELOA	protein_coding	chr1:24069856-24088549	+	1826.92002029278	1807.56633858105	1859.01918334578	4560.76562432175	4906.462091149	4773.62017040994	1.37405679134664	2.08767738724658e-247	7.64302229907223e-245	elongin A	http://www.ncbi.nlm.nih.gov/gene/?term=6924
ZNF664	protein_coding	chr12:124457762-124499986	+	1322.97806152556	1432.54038642691	1446.72815579646	3847.85666558692	3867.75362717171	3813.92744918065	1.45581054316004	4.40089417669619e-246	1.58432190361063e-243	zinc finger protein 664	http://www.ncbi.nlm.nih.gov/gene/?term=144348
NCOR1	protein_coding	chr17:15933408-16118874	-	8792.37864706298	9114.20773538052	9009.98978199685	4321.89483035605	4278.01737224013	4120.3298232644	-1.08161179570305	7.20538619926408e-246	2.55141544105089e-243	nuclear receptor corepressor 1	http://www.ncbi.nlm.nih.gov/gene/?term=9611
KDM2A	protein_coding	chr11:66886740-67025553	+	2900.53549766644	2868.01831294903	2701.6190982602	6539.31944875853	6550.64885573616	6424.3284560143	1.20370465114332	7.66547175989955e-246	2.67055145183597e-243	lysine demethylase 2A	http://www.ncbi.nlm.nih.gov/gene/?term=22992
PRKAR1A	protein_coding	chr17:66409764-66547457	+	5340.95007645845	5567.6176604398	5304.66990458701	2260.01398476845	2335.26716976602	2297.5577420034	-1.23458491500313	1.50195613454922e-240	5.06910195410363e-238	protein kinase cAMP-dependent type I regulatory subunit alpha	http://www.ncbi.nlm.nih.gov/gene/?term=5573
PHLDA1	protein_coding	chr12:76419227-76425556	-	10603.6482959655	10670.1248058059	10772.5604216229	5168.1270229322	4739.43359442903	4823.30704188298	-1.1208639705446	4.39748973665518e-239	1.46131966633465e-236	pleckstrin homology like domain family A member 1	http://www.ncbi.nlm.nih.gov/gene/?term=22822
BICD2	protein_coding	chr9:95473645-95527083	-	640.621868909062	701.092902721578	635.924464086355	2565.5463956548	2450.099261261	2338.96346823093	1.8936966653064	4.27524350643418e-236	1.39917060210573e-233	BICD cargo adaptor 2	http://www.ncbi.nlm.nih.gov/gene/?term=23299
CLIP1	protein_coding	chr12:122755981-122907116	-	2007.42097032742	2163.00869010051	1998.92256544478	5208.86467771704	5623.64069894035	5297.17257537587	1.38549034536495	1.61109556633767e-232	5.11759768130791e-230	CAP-Gly domain containing linker protein 1	http://www.ncbi.nlm.nih.gov/gene/?term=6249
DUSP6	protein_coding	chr12:89741602-89746636	-	1889.52150585393	1865.33796045336	1913.07276279312	500.887982695507	487.5144248014	509.750496223421	-1.91864208931133	3.38396259110137e-230	1.05932741982304e-227	dual specificity phosphatase 6	http://www.ncbi.nlm.nih.gov/gene/?term=1848
FHL2	protein_coding	chr2:105977283-106055230	-	2404.9404036407	2358.84469644732	2256.47197339975	5474.58528960911	5333.42868588941	5589.77304071711	1.22399902342639	1.16911642194733e-226	3.60755924486604e-224	four and a half LIM domains 2	http://www.ncbi.nlm.nih.gov/gene/?term=2274
TMEM158	protein_coding	chr3:45265956-45267814	-	2890.10191673958	2797.51735066417	2550.05710098629	738.832920870636	607.566156818876	634.887802155524	-2.05408767742049	1.53978743064445e-226	4.68442373266481e-224	transmembrane protein 158 (gene/pseudogene)	http://www.ncbi.nlm.nih.gov/gene/?term=25907
KIAA0754	protein_coding	chr1:39875176-39882154	+	3426.38797638007	3661.15413865361	3602.5120890492	1286.93954888494	1361.28224826772	1282.65738580406	-1.44451826110916	1.23875059419164e-223	3.71625178257491e-221	KIAA0754	http://www.ncbi.nlm.nih.gov/gene/?term=643314
GMFB	protein_coding	chr14:54941209-54955744	-	3540.11400848281	3624.92447747945	3926.83356573324	1305.45666469624	1228.70337899625	1189.72453360448	-1.57425151565773	5.80030983211511e-220	1.69306341045522e-217	glia maturation factor beta	http://www.ncbi.nlm.nih.gov/gene/?term=2764
ZNFX1	protein_coding	chr20:47862437-47894756	-	3089.38331244256	3220.52312437328	3160.54458650919	6520.80233294723	6737.51198644162	6763.85541108008	1.07978773255692	6.73000719167371e-216	1.93824207120203e-213	zinc finger NFX1-type containing 1	http://www.ncbi.nlm.nih.gov/gene/?term=57169
FRMD6	protein_coding	chr14:51955839-52197445	+	6124.51200406547	6574.2147330624	6579.69845508016	2733.12629374702	2788.33196711893	2859.75549144836	-1.2017864110222	1.0275779034532e-215	2.9204845677091e-213	FERM domain containing 6	http://www.ncbi.nlm.nih.gov/gene/?term=122786
MRFAP1	protein_coding	chr4:6641818-6644472	+	3235.45344541857	3057.97923910543	3219.89753649058	6578.20539196224	6502.62816292917	6622.15581465696	1.05091555338063	9.14388402446985e-203	2.50009993580441e-200	Morf4 family associated protein 1	http://www.ncbi.nlm.nih.gov/gene/?term=93621
CCDC88C	protein_coding	chr14:91737667-91884188	-	895.20124352439	912.595789576133	977.203926479366	2637.76314731885	2698.55415013195	2621.44253382766	1.51488548159354	1.28092078199814e-202	3.41578875199505e-200	coiled-coil domain containing 88C	http://www.ncbi.nlm.nih.gov/gene/?term=440193
CD9	protein_coding	chr12:6308873-6347437	+	5566.31542447858	5493.19997802801	5639.59012233916	2685.90764842822	2660.97273836996	2718.05589502524	-1.04968498084194	8.73920941460097e-201	2.30203565067538e-198	CD9 molecule	http://www.ncbi.nlm.nih.gov/gene/?term=928
WDFY1	protein_coding	chr2:224740060-224810104	-	2804.54655313935	2881.7268333933	2965.52775085604	1056.40145703433	1041.84024829079	1100.47219040291	-1.43477308885866	2.50957663795634e-200	6.53094643130806e-198	WD repeat and FYVE domain containing 1	http://www.ncbi.nlm.nih.gov/gene/?term=57590
RCC2	protein_coding	chr1:17733251-17766250	-	3622.53929780499	3679.75855925655	3455.18958820253	7839.22097871138	7379.52777070899	7586.44917213376	1.08397174955146	2.89145349081305e-199	7.43516611923355e-197	regulator of chromosome condensation 2	http://www.ncbi.nlm.nih.gov/gene/?term=55920
RAPGEF1	protein_coding	chr9:134452157-134615331	-	3046.60563064245	3176.46002294525	2959.16850621517	6418.03234019455	6386.7521433297	6579.82996117993	1.07766434498415	7.75826497283474e-199	1.97151204015565e-196	Rap guanine nucleotide exchange factor 1	http://www.ncbi.nlm.nih.gov/gene/?term=2889
DENND5A	protein_coding	chr11:9160372-9286873	-	1542.08326098957	1672.43949420175	1572.85317450692	3933.03539831888	3800.94222848372	3909.62068312873	1.28183361203075	1.72899319990386e-198	4.34258757185155e-196	DENN domain containing 5A	http://www.ncbi.nlm.nih.gov/gene/?term=23258
PHC2	protein_coding	chr1:33789224-33841194	-	6671.23164463281	6367.60774636651	6518.22575688514	3199.75761219163	3159.97037232085	3248.04919073768	-1.02500533540223	8.80733163760051e-197	2.18664785485254e-194	polyhomeotic homolog 2	http://www.ncbi.nlm.nih.gov/gene/?term=1912
SH3PXD2A	protein_coding	chr10:105353784-105615164	-	1826.92002029278	1905.48434175446	1841.00132353	564.772032244471	541.798686235389	555.756858698459	-1.74487377762641	7.10576726602254e-196	1.74414287438735e-193	SH3 and PX domains 2A	http://www.ncbi.nlm.nih.gov/gene/?term=9644
ZDHHC18	protein_coding	chr1:27153201-27182211	+	756.434617197183	767.677144879494	804.44444706924	2254.45885002506	2333.17931355702	2386.81008520497	1.5829322731766	1.75359923114045e-194	4.25592622389143e-192	zinc finger DHHC-type containing 18	http://www.ncbi.nlm.nih.gov/gene/?term=84243
PAFAH1B2	protein_coding	chr11:117015000-117048889	+	2417.46070075293	2312.82323495582	2332.78290909011	5125.53765656622	5461.83184274288	5541.92642374307	1.1913287574611	2.28028863163956e-193	5.47269271593495e-191	platelet activating factor acetylhydrolase 1b catalytic subunit 2	http://www.ncbi.nlm.nih.gov/gene/?term=5049
BCAP29	protein_coding	chr7:107220422-107263762	+	2961.05026704221	2774.99620993429	3146.76622312065	961.964166396731	1012.61026136479	1011.21984720133	-1.5728192904314	7.00496763895e-193	1.6627175934211e-190	B-cell receptor associated protein 29	http://www.ncbi.nlm.nih.gov/gene/?term=55973
PTPN1	protein_coding	chr20:49126858-49201299	+	3894.85575999598	3859.92768509562	3903.51633538341	1761.90356944464	1695.33924170765	1678.31210308938	-1.18248750502924	1.4842365022338e-191	3.44725897293012e-189	protein tyrosine phosphatase, non-receptor type 1	http://www.ncbi.nlm.nih.gov/gene/?term=5770
NAV2	protein_coding	chr11:19372271-20143147	+	3246.93038443811	3234.23164481756	3299.38809450137	1301.75324153398	1158.76019599476	1141.87791663044	-1.44012254507272	7.98134688233319e-191	1.81470623850944e-188	neuron navigator 2	http://www.ncbi.nlm.nih.gov/gene/?term=89797
ZBED4	protein_coding	chr22:50247497-50283726	+	870.160649299931	851.886627608622	798.085202428376	2392.4113628192	2383.28786257301	2431.89632043051	1.51572781807496	2.19828798585756e-190	4.89515675201272e-188	zinc finger BED-type containing 4	http://www.ncbi.nlm.nih.gov/gene/?term=9889
PCNX3	protein_coding	chr11:65383783-65404910	+	2241.13318308903	2197.2799912112	2188.64003056387	4803.3398414497	4651.74363365105	4915.31976683306	1.11708073099851	2.38577756438355e-187	5.15327953906847e-185	pecanex homolog 3	http://www.ncbi.nlm.nih.gov/gene/?term=399909
LYPLA1	protein_coding	chr8:54958927-55014577	-	3274.05769484794	3515.25631392523	3793.28942827511	352.751056205153	319.441999976935	270.517411353223	-3.48906905676569	1.60974700518991e-184	3.44262725862396e-182	lysophospholipase I	http://www.ncbi.nlm.nih.gov/gene/?term=10434
LAMB3	protein_coding	chr1:209788215-209825820	-	3175.98203413548	3299.83670694374	3233.67589987912	1262.86729833026	1225.57159468275	1353.50718401562	-1.33656540446849	2.91569463400025e-184	6.17441216611818e-182	laminin subunit beta 3	http://www.ncbi.nlm.nih.gov/gene/?term=3914
COL4A1	protein_coding	chr13:110801305-110959504	-	1173.77785427149	1211.24569925502	1100.14932286939	2975.70051087497	2950.1408233164	3010.65636036648	1.35782157600631	4.99170729571966e-184	1.04680463677228e-181	collagen type IV alpha 1 chain	http://www.ncbi.nlm.nih.gov/gene/?term=1282
TMED5	protein_coding	chr1:93615299-93646246	-	2703.34081814883	2823.95521152099	2865.89958481584	1049.92046650038	1105.51986266527	1064.58722767238	-1.38299605549205	9.0230939915838e-184	1.87402721363664e-181	transmembrane p24 trafficking protein 5	http://www.ncbi.nlm.nih.gov/gene/?term=50999
TGFBR2	protein_coding	chr3:30647994-30735634	+	4183.86595166993	4276.07919858259	4252.2149165241	1997.07094024807	1993.90267959459	1967.23205943262	-1.0934331269833	4.49190811974467e-183	9.24049670347476e-181	transforming growth factor beta receptor 2	http://www.ncbi.nlm.nih.gov/gene/?term=7048
TCF12	protein_coding	chr15:57210288-57583459	+	6353.00742636365	6436.1503485879	6657.06926487733	3183.09220796146	3137.00395402186	2951.76821639844	-1.06877824651168	1.15545343635724e-181	2.35450888918079e-179	transcription factor 12	http://www.ncbi.nlm.nih.gov/gene/?term=6938
NBN	protein_coding	chr8:90945564-90996952	-	3590.19519693173	3745.36362138273	3918.35457287876	1500.81223650539	1560.67251622718	1430.79787297368	-1.32579148267717	3.73625153697478e-181	7.54233955127619e-179	nibrin	http://www.ncbi.nlm.nih.gov/gene/?term=4683
DBN1	protein_coding	chr5:176883614-176900694	-	3072.68958295959	3021.74957793127	2797.00776787315	6487.4715244869	6218.67971850523	6405.00578377478	1.10384105520689	3.64181930164819e-180	7.21681623078907e-178	drebrin 1	http://www.ncbi.nlm.nih.gov/gene/?term=1627
ARL2	protein_coding	chr11:64781585-64789657	+	3068.51615058885	2811.22587110845	2918.89329015637	1098.06496760974	1075.24594763478	1145.55842562845	-1.40555228659785	3.2189668048236e-179	6.26393540398106e-177	ADP ribosylation factor like GTPase 2	http://www.ncbi.nlm.nih.gov/gene/?term=402
SYNJ2	protein_coding	chr6:158402888-158520208	+	5160.44912642381	5301.28069180814	5348.12474296625	2475.73838397003	2609.82026124947	2441.09759292551	-1.07158873368657	2.64578085811099e-178	5.10257736921405e-176	synaptojanin 2	http://www.ncbi.nlm.nih.gov/gene/?term=8871
FAM129A	protein_coding	chr1:184760159-184943718	-	2642.82604877305	2714.28704796678	2582.91319829741	1038.8101970136	1014.69811757379	1040.66391918536	-1.35939378162663	4.46530844152104e-178	8.53545684396942e-176	family with sequence similarity 129 member A	http://www.ncbi.nlm.nih.gov/gene/?term=116496
CDKN1A	protein_coding	chr6:36644237-36655116	+	5210.53031487273	5072.15256438237	5231.53859121708	2309.08434166838	2222.52293448005	2467.78128316104	-1.14722776401517	3.78375859896528e-177	7.16922681909211e-175	cyclin dependent kinase inhibitor 1A	http://www.ncbi.nlm.nih.gov/gene/?term=1026
ITGA2	protein_coding	chr5:52285156-52390609	+	1233.24926555458	1177.95357817606	1236.87308264796	273.127458216589	253.674529393448	216.229903632678	-2.29645488346321	1.06809731584933e-175	1.97187196772185e-173	integrin subunit alpha 2	http://www.ncbi.nlm.nih.gov/gene/?term=3673
TBC1D4	protein_coding	chr13:75858800-76056304	-	1464.87476213082	1534.37510972725	1484.88362364164	3544.1759662817	3661.05586248075	3412.75196839832	1.24276150964507	1.15419970671941e-174	2.11277234450333e-172	TBC1 domain family member 4	http://www.ncbi.nlm.nih.gov/gene/?term=9882
ZDHHC20	protein_coding	chr13:21946710-22033509	-	2084.62946918617	2065.09068692711	2255.41209929294	655.505899719813	730.749673149851	657.890983393043	-1.64943185924034	7.88127832169953e-172	1.41863009790592e-169	zinc finger DHHC-type containing 20	http://www.ncbi.nlm.nih.gov/gene/?term=253832
GNPDA1	protein_coding	chr5:141380234-141392620	-	1869.6977020929	1971.08940388064	1951.2282306383	4142.2788069865	4190.32741146214	4363.2434171326	1.13214489234722	3.13819958459427e-171	5.55615664157674e-169	glucosamine-6-phosphate deaminase 1	http://www.ncbi.nlm.nih.gov/gene/?term=10007
WBP11	protein_coding	chr12:14939412-14956401	-	2855.67109968095	2982.58237666191	2863.77983660222	5828.26220160483	6227.03114334123	5927.45974128389	1.04648244226752	3.89969939784956e-171	6.84825260110167e-169	WW domain binding protein 11	http://www.ncbi.nlm.nih.gov/gene/?term=51729
C12orf57	protein_coding	chr12:7052601-7055166	+	2263.04370303543	2150.27934968797	2119.74821362118	766.608594587578	704.651470537356	774.747144079639	-1.5386387927669	8.71339324845536e-170	1.50567435333309e-167	chromosome 12 open reading frame 57	http://www.ncbi.nlm.nih.gov/gene/?term=113246
BAZ1A	protein_coding	chr14:35221937-35344853	-	2348.59906663567	2325.55257536836	2376.23774746935	4652.42534758765	4781.19071860902	4849.070604869	1.01860592150984	1.09578826861367e-165	1.8784941747663e-163	bromodomain adjacent to zinc finger domain 1A	http://www.ncbi.nlm.nih.gov/gene/?term=11177
KLHL5	protein_coding	chr4:39046451-39127853	+	2697.08066959271	2719.18294812545	2771.5707893097	1069.36343810224	1126.39842475527	998.338065708324	-1.3595878222984	1.21859412891816e-165	2.07256954209703e-163	kelch like family member 5	http://www.ncbi.nlm.nih.gov/gene/?term=51088
G3BP2	protein_coding	chr4:76567953-76598667	-	777.301779050898	687.384382277302	807.624069389671	2364.63568910226	2378.06822205051	2200.02425355632	1.61249451277382	8.53243913534275e-164	1.43984910408909e-161	G3BP stress granule assembly factor 2	http://www.ncbi.nlm.nih.gov/gene/?term=9908
FOXP4	protein_coding	chr6:41514164-41570122	+	450.730696040252	416.15151348697	346.578832927064	1566.54799763548	1559.62858812268	1577.0981056443	1.95354590127508	4.40402674850425e-163	7.37418432307689e-161	forkhead box P4	http://www.ncbi.nlm.nih.gov/gene/?term=116113
STC1	protein_coding	chr8:23699434-23712320	-	830.513041777872	824.469586720068	832.001173846315	135.174945422447	101.261026136479	115.936033437096	-2.81351295401765	7.49538204292951e-161	1.21729512877652e-158	stanniocalcin 1	http://www.ncbi.nlm.nih.gov/gene/?term=6781
MME	protein_coding	chr3:154797436-154901518	+	9839.91017211949	10489.9556799669	10775.7400439433	4978.32658586643	5338.64832641191	5120.50814347172	-1.01113359220437	1.82592022566805e-160	2.94327439361417e-158	membrane metalloendopeptidase	http://www.ncbi.nlm.nih.gov/gene/?term=4311
GNG4	protein_coding	chr1:235710985-235814054	-	1062.13853835411	1021.28477309861	1095.90982644215	239.796649756259	206.697764690958	218.990285381181	-2.25336481863635	7.86105161342432e-160	1.25776825814789e-157	G protein subunit gamma 4	http://www.ncbi.nlm.nih.gov/gene/?term=2786
ALDH1A1	protein_coding	chr9:75515578-75568233	-	1187.34150947641	1222.99585963583	1287.74703977487	2872.93051812229	2869.75835926991	2932.44554415892	1.23050275975528	1.53913621413778e-156	2.39175123923568e-154	aldehyde dehydrogenase 1 family member A1	http://www.ncbi.nlm.nih.gov/gene/?term=216
TTPAL	protein_coding	chr20:43104526-43123244	+	876.420797856046	796.073365799781	791.725957787512	2185.94552152327	2207.90794101705	2223.02743479383	1.42534921678646	1.77431001567679e-156	2.73750688132991e-154	alpha tocopherol transfer protein like	http://www.ncbi.nlm.nih.gov/gene/?term=79183
FCHSD2	protein_coding	chr11:72547790-72853143	-	2541.62031378253	2547.82644257199	2758.85230002797	1030.47749489852	1033.48882345479	1044.34442818336	-1.33586763379489	5.73837458654546e-156	8.7907014942824e-154	FCH and double SH3 domains 2	http://www.ncbi.nlm.nih.gov/gene/?term=9873
PPP1R12A	protein_coding	chr12:80167343-80329235	-	2646.9994811438	2662.39050628488	2588.21256883147	1128.61820869838	1110.73950318777	1050.78531892987	-1.26379857972089	1.19182138771e-154	1.81291140665747e-152	protein phosphatase 1 regulatory subunit 12A	http://www.ncbi.nlm.nih.gov/gene/?term=4659
GNG5	protein_coding	chr1:84964006-84972262	-	3068.51615058885	2915.01895447226	2909.35442319508	1275.82927939817	1248.53801298175	1313.94171228708	-1.21143899445063	5.61986130381691e-154	8.48874154982134e-152	G protein subunit gamma 5	http://www.ncbi.nlm.nih.gov/gene/?term=2787
RBPJ	protein_coding	chr4:26321332-26436753	+	1754.92831189746	1920.17204223047	1895.05490297734	633.28536074626	549.106182966888	562.197749444964	-1.67354141889058	1.53884337980205e-153	2.29234600025684e-151	recombination signal binding protein for immunoglobulin kappa J region	http://www.ncbi.nlm.nih.gov/gene/?term=3516
FAM171A1	protein_coding	chr10:15253642-15413058	-	765.824840031355	742.218464054408	714.355147990339	1994.29337287638	2015.82516978909	1972.75282292963	1.42835410489176	2.15755702928639e-152	3.17028787976776e-150	family with sequence similarity 171 member A1	http://www.ncbi.nlm.nih.gov/gene/?term=221061
ID3	protein_coding	chr1:23884421-23886285	-	3089.38331244256	3053.08333894676	2921.01303836999	6506.91449608876	6081.92513681576	6800.66050106011	1.09745641570955	8.0826130969732e-152	1.17962461415285e-149	inhibitor of DNA binding 3, HLH protein	http://www.ncbi.nlm.nih.gov/gene/?term=3399
TBC1D9	protein_coding	chr4:141541936-141677471	-	485.161513098883	553.236717929737	565.972773036856	1705.42636622019	1675.50460772216	1670.95108509338	1.65455041668073	1.37253393551384e-151	1.98971362463751e-149	TBC1 domain family member 9	http://www.ncbi.nlm.nih.gov/gene/?term=23158
DDIT4	protein_coding	chr10:74033677-74035794	+	4845.35498243271	4561.99976784893	4530.96180661528	1963.74013178774	1743.35993451464	2041.76236664218	-1.27618279194947	4.60097305478454e-151	6.62540119888974e-149	DNA damage inducible transcript 4	http://www.ncbi.nlm.nih.gov/gene/?term=54541
CNTNAP1	protein_coding	chr17:40834632-40852011	+	1738.23458241449	1715.52341559805	1760.45089141239	585.140859636895	632.620431326871	568.638640191469	-1.54723095357015	3.68692817424847e-150	5.27401646117662e-148	contactin associated protein 1	http://www.ncbi.nlm.nih.gov/gene/?term=8506
MKNK2	protein_coding	chr19:2037470-2051243	-	759.56469147524	671.717501769557	681.499050679211	2109.0994909064	1983.4633985496	2218.42679854633	1.58000013806963	4.88473811998962e-149	6.89610087527946e-147	MAP kinase interacting serine/threonine kinase 2	http://www.ncbi.nlm.nih.gov/gene/?term=2872
TRAK2	protein_coding	chr2:202241930-202316319	-	1909.34530961496	1992.63136457879	2012.70092883331	749.943190357413	737.01324177685	735.181672351107	-1.41226345268937	6.4561355491022e-149	9.0553589519875e-147	trafficking kinesin protein 2	http://www.ncbi.nlm.nih.gov/gene/?term=66008
SPRED2	protein_coding	chr2:65537985-65659656	-	3260.49403964303	3294.94080678507	3421.27361678459	1427.66962905078	1553.36501949568	1408.71481898566	-1.18574466266854	1.81845874553876e-147	2.53411025184756e-145	sprouty related EVH1 domain containing 2	http://www.ncbi.nlm.nih.gov/gene/?term=200734
MOB4	protein_coding	chr2:198380295-198418423	+	1706.93383963392	1742.94045648661	1812.38472264611	548.106628014307	555.369751593887	625.686529660516	-1.60430620323589	2.34555441823844e-147	3.24769073294553e-145	MOB family member 4, phocein	http://www.ncbi.nlm.nih.gov/gene/?term=25843
KRT15	protein_coding	chr17:39669997-39675270	-	782.518569514327	789.219105577643	771.588349758111	128.693954888494	97.0853137184802	126.977560431105	-2.72468849597234	5.9045376150076e-147	8.02125864680278e-145	keratin 15	http://www.ncbi.nlm.nih.gov/gene/?term=3866
TBL1XR1	protein_coding	chr3:176737143-176915114	-	3343.96268705789	3166.66822262791	3514.54253818392	1340.6391847377	1460.4554181952	1328.6637482791	-1.28040198272918	3.43478717569066e-146	4.63696268718239e-144	transducin beta like 1 X-linked receptor 1	http://www.ncbi.nlm.nih.gov/gene/?term=79718
CLTB	protein_coding	chr5:175819456-175843570	-	908.764898729305	913.574969607867	774.767972078543	2444.25928709083	2311.25682336253	2402.45224844648	1.46195644908561	1.60010898069582e-143	2.13347864092776e-141	clathrin light chain B	http://www.ncbi.nlm.nih.gov/gene/?term=1212
F2R	protein_coding	chr5:76011868-76031605	+	996.40697851491	964.492331258037	1010.06002379049	235.167370803436	195.21455554146	226.351303377187	-2.17327799777152	1.81530832100626e-143	2.40556194685492e-141	coagulation factor II thrombin receptor	http://www.ncbi.nlm.nih.gov/gene/?term=2149
TIE1	protein_coding	chr1:43766566-43788781	+	703.223354470209	669.759141706089	659.241694436188	91.659723265906	79.3385359419838	74.5303072095615	-3.04793518946613	1.84617315581499e-143	2.43154513204901e-141	tyrosine kinase with immunoglobulin like and EGF like domains 1	http://www.ncbi.nlm.nih.gov/gene/?term=7075
TMEM184B	protein_coding	chr22:38615298-38669040	-	1376.18932425253	1434.49874649038	1322.72288529962	3206.23860272558	3011.73258148189	3148.6754477916	1.18002809521862	2.17708266478352e-143	2.84999912480752e-141	transmembrane protein 184B	http://www.ncbi.nlm.nih.gov/gene/?term=25829
ENO2	protein_coding	chr12:7023614-7032859	+	4154.65192507473	4041.07599096642	3875.95960860634	1970.2211223217	1911.43235933911	1979.19371367613	-1.04206333019528	7.94913718665424e-143	1.03434556163694e-140	enolase 2	http://www.ncbi.nlm.nih.gov/gene/?term=2026
FBLIM1	protein_coding	chr1:16085255-16113084	+	3258.40732345766	3297.87834688027	3176.44269811135	1522.10691968838	1420.78615022421	1530.17161591976	-1.12059367074499	1.33685995777042e-142	1.72911228070905e-140	filamin binding LIM protein 1	http://www.ncbi.nlm.nih.gov/gene/?term=54751
ADGRG1	protein_coding	chr16:57653605-57698951	+	2375.7263770455	2304.98979470195	2152.60431093231	847.158048366707	701.519686223857	777.507525828142	-1.55255753674005	2.81123395830974e-142	3.61444366068395e-140	adhesion G protein-coupled receptor G1	http://www.ncbi.nlm.nih.gov/gene/?term=9289
AASDHPPT	protein_coding	chr11:105948292-105969419	+	2054.37208449828	2250.15571292484	2378.35749568297	776.793008283789	793.385359419838	803.271088814163	-1.49348963534966	3.54782204606881e-142	4.53449444941339e-140	aminoadipate-semialdehyde dehydrogenase-phosphopantetheinyl transferase	http://www.ncbi.nlm.nih.gov/gene/?term=60496
BCL7B	protein_coding	chr7:72950683-72972065	-	1099.6994296908	1132.91129671629	1140.4245389282	2634.98557994716	2521.08637236699	2665.6086418037	1.21390437273787	9.33185546373351e-142	1.17876069015581e-139	BCL tumor suppressor 7B	http://www.ncbi.nlm.nih.gov/gene/?term=9275
AP2S1	protein_coding	chr19:47341415-47354252	-	3928.24321896192	3939.24126766607	3851.58250414969	1899.85608223878	1721.43744432015	1894.54200672206	-1.08592846696099	4.41270470003003e-141	5.54153613492144e-139	adaptor related protein complex 2 sigma 1 subunit	http://www.ncbi.nlm.nih.gov/gene/?term=1175
POLR2D	protein_coding	chr2:128603840-128615729	-	479.944722635454	469.027235200609	472.703851637524	1420.26278272626	1448.9722090457	1465.76270845471	1.60857638757587	4.76963841881146e-140	5.82057569753263e-138	RNA polymerase II subunit D	http://www.ncbi.nlm.nih.gov/gene/?term=5433
LRP8	protein_coding	chr1:53708036-53793821	-	2663.69321062677	2646.72362577713	2568.07496080207	1129.54406448894	1027.22525482779	967.053739225298	-1.33446699427542	9.18262389491217e-140	1.11429593331518e-137	LDL receptor related protein 8	http://www.ncbi.nlm.nih.gov/gene/?term=7804
HMGCS1	protein_coding	chr5:43287572-43313614	-	2625.0889611974	2561.53496301627	2541.5781081318	4956.10604689288	5430.51399960789	5161.91386969926	1.00810245361533	8.97198865382543e-139	1.08265337945603e-136	3-hydroxy-3-methylglutaryl-CoA synthase 1	http://www.ncbi.nlm.nih.gov/gene/?term=3157
KLHDC3	protein_coding	chr6:42981841-42989036	+	1084.04905830051	946.867090686824	1030.1976318199	2641.46657048111	2567.01920896498	2858.83536419886	1.39944812315417	1.37915496225142e-138	1.64584238589119e-136	kelch domain containing 3	http://www.ncbi.nlm.nih.gov/gene/?term=116138
NEXN	protein_coding	chr1:78354200-78409580	+	832.599757963244	860.699247894228	893.473872041329	2218.35047419304	2090.98799331307	2231.30858003934	1.33908394217281	1.54588154425208e-138	1.8346726019695e-136	nexilin F-actin binding protein	http://www.ncbi.nlm.nih.gov/gene/?term=91624
SQLE	protein_coding	chr8:126010720-126034525	+	2955.83347657878	3042.31235859769	2978.24624013776	1434.15061958473	1382.16081035772	1406.87456448666	-1.0874925068019	2.04754395935697e-138	2.41677319792954e-136	squalene epoxidase	http://www.ncbi.nlm.nih.gov/gene/?term=6713
CACNG8	protein_coding	chr19:54466290-54493469	+	1501.39229537482	1425.68612620477	1498.66198703018	501.813838486071	431.142307158412	437.060443512861	-1.68979779837285	1.84721614084402e-137	2.14515422807693e-135	calcium voltage-gated channel auxiliary subunit gamma 8	http://www.ncbi.nlm.nih.gov/gene/?term=59283
ATXN1L	protein_coding	chr16:71879894-71891236	+	1792.48920323415	1672.43949420175	1676.72083697436	3498.80903254403	3697.59334613825	3674.06810725653	1.08007880095541	5.74269647227334e-136	6.63327506957776e-134	ataxin 1 like	http://www.ncbi.nlm.nih.gov/gene/?term=342371
SPRY4	protein_coding	chr5:141689992-141704620	-	2548.92382043133	2515.51350152477	2569.13483490888	1153.61631504363	1151.45269926327	1089.4306634089	-1.16956163681554	2.47477612284419e-135	2.8433598007146e-133	sprouty RTK signaling antagonist 4	http://www.ncbi.nlm.nih.gov/gene/?term=81848
NFKBIB	protein_coding	chr19:39390340-39399534	+	892.071169246333	934.137750274282	768.40872743768	2304.45506271556	2306.03718284003	2344.48423172793	1.42120396433223	4.96045045305636e-133	5.63924893610618e-131	NFKB inhibitor beta	http://www.ncbi.nlm.nih.gov/gene/?term=4793
F2RL1	protein_coding	chr5:76114802-76131140	+	2152.44774521074	2130.69574905329	2155.78393325275	930.485069517531	891.514601242818	917.366867752257	-1.23221192186649	2.33585795708829e-132	2.6415985273878e-130	F2R like trypsin receptor 1	http://www.ncbi.nlm.nih.gov/gene/?term=2150
METTL1	protein_coding	chr12:58162351-58165914	-	645.838659372491	624.716860246323	684.678672999643	68.5133285017883	98.12924182298	75.4504344590623	-3.02254690361121	5.99595297143329e-132	6.74544709286245e-130	methyltransferase like 1	http://www.ncbi.nlm.nih.gov/gene/?term=4234
LIF	protein_coding	chr22:30636436-30642840	-	2724.20798000254	2826.8927516162	2845.76197678644	1156.39388241532	1185.90232671176	1298.29954904557	-1.20510342051955	1.38365365240912e-131	1.54854502031279e-129	LIF, interleukin 6 family cytokine	http://www.ncbi.nlm.nih.gov/gene/?term=3976
SLC39A10	protein_coding	chr2:196521532-196602426	+	3026.78182688142	3190.16854338953	3328.00469538526	1469.33313962619	1478.2021959717	1443.67965446669	-1.12029213396114	5.63158090855068e-131	6.27021379508736e-129	solute carrier family 39 member 10	http://www.ncbi.nlm.nih.gov/gene/?term=57181
C5orf24	protein_coding	chr5:134181370-134195425	+	2516.57971955808	2618.32740485684	2561.7157161612	1195.27982561904	1134.74984959127	1135.43702588394	-1.1509162077341	8.52957906177997e-131	9.44814911458704e-129	chromosome 5 open reading frame 24	http://www.ncbi.nlm.nih.gov/gene/?term=134553
SEC24D	protein_coding	chr4:119643978-119757351	-	1407.4900670331	1407.08170560183	1372.53696831972	399.969701523954	454.108725457407	346.887973061786	-1.80592206850544	3.20967694489386e-130	3.53719500049528e-128	SEC24 homolog D, COPII coat complex component	http://www.ncbi.nlm.nih.gov/gene/?term=9871
LAMB1	protein_coding	chr7:107564246-107643804	-	2702.29746005614	2701.55770755424	2663.46363041502	1276.75513518873	1246.45015677275	1274.37624055855	-1.08665217371742	5.42226461609264e-130	5.94522414759396e-128	laminin subunit beta 1	http://www.ncbi.nlm.nih.gov/gene/?term=3912
ZNF317	protein_coding	chr19:9251056-9274091	+	445.513905576823	488.61083583529	445.147124860449	1386.93197426593	1428.09364695571	1366.38896550863	1.59843041169792	1.44866770839474e-128	1.57242324127268e-126	zinc finger protein 317	http://www.ncbi.nlm.nih.gov/gene/?term=57693
ADAM15	protein_coding	chr1:155023748-155035252	+	886.854378782904	889.095468814515	842.599914914421	2255.38470581563	2093.07584952207	2361.04652221895	1.35795013270433	1.86074894072928e-128	2.00960885598762e-126	ADAM metallopeptidase domain 15	http://www.ncbi.nlm.nih.gov/gene/?term=8751
ZCCHC3	protein_coding	chr20:278204-280965	+	855.553636002331	933.158570242548	896.653494361761	2122.98732776487	2117.08619592557	2163.21916357629	1.25320008003779	6.66609137761533e-128	7.16356088340752e-126	zinc finger CCHC-type containing 3	http://www.ncbi.nlm.nih.gov/gene/?term=85364
ZW10	protein_coding	chr11:113603905-113644485	-	495.59509402574	510.152796533439	511.919193589516	1424.89206167908	1514.73967962919	1593.66039613532	1.57861984952356	6.0426066796955e-127	6.42957163947896e-125	zw10 kinetochore protein	http://www.ncbi.nlm.nih.gov/gene/?term=9183
LANCL1	protein_coding	chr2:211295973-211341499	-	1734.06115004375	1731.1902961058	1825.10321192784	680.50400606506	699.431830014857	702.057091369079	-1.34536157501586	8.46619442754913e-125	8.87717473956608e-123	LanC like 1	http://www.ncbi.nlm.nih.gov/gene/?term=10314
PLEKHG5	protein_coding	chr1:6526152-6580121	-	2276.60735824035	2257.00997314698	2163.20305200042	999.924253809884	930.13994110931	955.092084981788	-1.21411973947638	1.75170611140184e-124	1.82786724668018e-122	pleckstrin homology and RhoGEF domain containing G5	http://www.ncbi.nlm.nih.gov/gene/?term=57449
LIMK1	protein_coding	chr7:73498107-73536855	+	1703.80376535586	1610.75115220251	1466.86576382586	3552.50866839678	3426.1720389683	3484.52189385938	1.12968084298385	2.38281470441197e-123	2.42777347241974e-121	LIM domain kinase 1	http://www.ncbi.nlm.nih.gov/gene/?term=3984
CTGF	protein_coding	chr6:132269316-132272518	-	6929.98445161888	7136.26407127774	7855.78687968011	2310.93605324951	2042.96730050608	2166.89967257429	-1.74883381087977	4.44534016388915e-123	4.48688539906568e-121	connective tissue growth factor	http://www.ncbi.nlm.nih.gov/gene/?term=1490
SLC2A1	protein_coding	chr1:43391046-43424847	-	7707.28623066978	7528.91526400309	6668.72788005225	3528.4364178421	3463.75345073029	3559.97232831844	-1.05371274604137	1.37809861383373e-121	1.38450837482831e-119	solute carrier family 2 member 1	http://www.ncbi.nlm.nih.gov/gene/?term=6513
NACC1	protein_coding	chr19:13229102-13251961	+	1940.64605239553	1866.3171404851	1636.44562091555	4049.69322793003	3986.76143108469	4206.82178471747	1.16914983609284	1.47575784869191e-121	1.47575784869191e-119	nucleus accumbens associated 1	http://www.ncbi.nlm.nih.gov/gene/?term=112939
SNHG17	lncRNA	chr20:37049239-37064018	-	678.18276024575	608.070799706844	687.858295320074	1748.94158837673	1692.20745739415	1746.40151955244	1.39554777057186	6.49205530101788e-121	6.43249516064157e-119	small nucleolar RNA host gene 17	http://www.ncbi.nlm.nih.gov/gene/?term=388796
PSAT1	protein_coding	chr9:80911991-80945009	+	1783.09898039998	1923.10958232567	2047.67677435806	615.69410072553	716.134679686854	686.414928127566	-1.51286039267638	1.4875822970646e-120	1.46053534620888e-118	phosphoserine aminotransferase 1	http://www.ncbi.nlm.nih.gov/gene/?term=29968
DOCK4	protein_coding	chr7:111366164-111846462	-	1602.59803036534	1698.87735505857	1729.71454231489	662.91274604433	644.103640476368	621.085893413013	-1.38387632691247	8.66500590498383e-120	8.43081655620048e-118	dedicator of cytokinesis 4	http://www.ncbi.nlm.nih.gov/gene/?term=9732
DENND3	protein_coding	chr8:142138720-142205901	+	2327.73190478195	2286.385374099	2315.82492338114	1073.0668612645	944.754934572307	965.213484726296	-1.21477828872125	5.14022071381691e-118	4.82733771384545e-116	DENN domain containing 3	http://www.ncbi.nlm.nih.gov/gene/?term=22898
GTF2A2	protein_coding	chr15:59930261-59949740	-	1601.55467227266	1602.91771194864	1635.38574680874	651.802476557554	642.015784267369	603.603475672498	-1.35135413215369	2.8573617482891e-117	2.66030231737261e-115	general transcription factor IIA subunit 2	http://www.ncbi.nlm.nih.gov/gene/?term=2958
RRAGA	protein_coding	chr9:19049372-19051023	+	2466.49853110916	2529.22202196905	2514.02138135473	1224.90721091711	1145.18913063627	1172.24211586397	-1.08336861694658	1.45756161830984e-116	1.34544149382447e-114	Ras related GTP binding A	http://www.ncbi.nlm.nih.gov/gene/?term=10670
EFR3A	protein_coding	chr8:132916335-133025889	+	3581.84833219025	3832.51064420706	3989.36613803507	1746.16402100504	1826.87418287463	1612.06294112533	-1.1380601730958	2.7276835367816e-116	2.50714742104181e-114	EFR3 homolog A	http://www.ncbi.nlm.nih.gov/gene/?term=23167
MIDN	protein_coding	chr19:1248552-1259142	+	613.494558499232	611.008339802046	491.781585560115	1860.97013903506	1754.84314366414	1662.66993984787	1.61951386227894	4.17465355820946e-115	3.75718820238851e-113	midnolin	http://www.ncbi.nlm.nih.gov/gene/?term=90007
FAM35A	protein_coding	chr10:88854922-88951240	+	859.727068373074	893.012188941452	931.629339886511	2012.81048868767	2060.71407828258	2092.36936536473	1.19988152837193	4.23098407988112e-115	3.79208531640797e-113	family with sequence similarity 35 member A	http://www.ncbi.nlm.nih.gov/gene/?term=54537
TEAD4	protein_coding	chr12:3068478-3149842	+	1545.21333526762	1577.45903112355	1408.57268795128	3140.50284159549	3120.30110434986	3099.90870356806	1.04596597729562	1.50075655073889e-114	1.3285385859e-112	TEA domain transcription factor 4	http://www.ncbi.nlm.nih.gov/gene/?term=7004
PTPRJ	protein_coding	chr11:48002110-48192394	+	1206.12195514475	1220.05831954062	1286.68716566806	2670.16809998862	2976.23902592889	2700.57347728473	1.16814621240947	4.86144228497043e-113	4.26858346973014e-111	protein tyrosine phosphatase, receptor type J	http://www.ncbi.nlm.nih.gov/gene/?term=5795
COL17A1	protein_coding	chr10:105791046-105845638	-	777.301779050898	736.343383864004	687.858295320074	161.098907558259	158.677071883968	151.820996167625	-2.22345274525268	9.58070647663718e-112	8.27773039581452e-110	collagen type XVII alpha 1 chain	http://www.ncbi.nlm.nih.gov/gene/?term=1308
TOMM22	protein_coding	chr22:39077954-39080765	+	1015.18742418325	992.888552178325	908.312109536678	2168.35426150254	2215.21543774855	2319.64079599141	1.20031196038367	1.03521695896266e-110	8.8732882196799e-109	translocase of outer mitochondrial membrane 22	http://www.ncbi.nlm.nih.gov/gene/?term=56993
ICK	protein_coding	chr6:52866098-52926600	-	1402.27327656967	1444.29054680772	1452.02752633051	570.32716698786	540.75475813089	529.073168462937	-1.38979358310253	1.93409083913734e-110	1.65123960969829e-108	intestinal cell kinase	http://www.ncbi.nlm.nih.gov/gene/?term=22858
TTLL12	protein_coding	chr22:43562628-43583137	-	1398.09984419893	1315.03878261883	1235.81320854115	2873.85637391285	2728.82806516244	2915.88325366791	1.10948203952187	4.60809092863777e-110	3.90332408072847e-108	tubulin tyrosine ligase like 12	http://www.ncbi.nlm.nih.gov/gene/?term=23170
FBXO45	protein_coding	chr3:196295725-196315930	+	755.391259104497	860.699247894228	838.360418487179	1907.2629285633	2032.52801946109	1995.75600416715	1.27295448014002	9.95774869643609e-110	8.36915843747158e-108	F-box protein 45	http://www.ncbi.nlm.nih.gov/gene/?term=200933
FGD6	protein_coding	chr12:95470525-95611240	-	3338.74589659446	3497.63107335402	3768.91232381847	1639.6906050901	1715.17387569315	1543.05339741277	-1.11533039997388	2.48213286728788e-109	2.07806472610148e-107	FYVE, RhoGEF and PH domain containing 6	http://www.ncbi.nlm.nih.gov/gene/?term=55785
PKIA	protein_coding	chr8:79428336-79517502	+	2146.18759665463	2310.86487489235	2484.34490636403	964.741733768425	965.633496662303	987.296538714315	-1.25009850999659	2.96533636947553e-109	2.47302183709157e-107	cAMP-dependent protein kinase inhibitor alpha	http://www.ncbi.nlm.nih.gov/gene/?term=5569
PRKD3	protein_coding	chr2:37477645-37544222	-	2335.03541143075	2315.76077505102	2315.82492338114	1141.58018976628	1102.38807835177	1062.74697317338	-1.07509367674037	3.96499021760063e-109	3.2939918730836e-107	protein kinase D3	http://www.ncbi.nlm.nih.gov/gene/?term=23683
SART1	protein_coding	chr11:65729160-65747607	+	2625.0889611974	2686.87000707823	2347.62114658546	5401.4426821545	5120.46735257145	5009.17274628213	1.01935236756392	1.70117742144125e-108	1.40249741615004e-106	SART1, U4/U6.U5 tri-snRNP-associated protein 1	http://www.ncbi.nlm.nih.gov/gene/?term=9092
UNC13A	protein_coding	chr19:17712137-17799008	-	661.489030762778	662.90488148395	741.911874767415	135.174945422447	85.6021045689825	124.217178682602	-2.57269020213081	1.77765943979711e-107	1.44896014715538e-105	unc-13 homolog A	http://www.ncbi.nlm.nih.gov/gene/?term=23025
ANTXR1	protein_coding	chr2:69240276-69476459	+	1195.68837421789	1229.85011985796	1216.73547461856	444.410779471059	438.44980388991	434.300061764358	-1.46750717654046	7.9119902502413e-107	6.40071121367836e-105	anthrax toxin receptor 1	http://www.ncbi.nlm.nih.gov/gene/?term=84168
ATOH8	protein_coding	chr2:85980909-86018506	+	205.541544259097	225.211407298831	208.795199041687	1027.69992752682	852.889261376326	858.478723784208	2.09831042331381	7.20637503795518e-106	5.74382659851778e-104	atonal bHLH transcription factor 8	http://www.ncbi.nlm.nih.gov/gene/?term=84913
DCAF6	protein_coding	chr1:167905797-168045081	+	954.672654807479	1032.05575344769	1049.27536574249	2167.42840571198	2370.76072531902	2327.00181398742	1.17650901945332	1.7211845128057e-105	1.35684618527748e-103	DDB1 and CUL4 associated factor 6	http://www.ncbi.nlm.nih.gov/gene/?term=55827
EMC4	protein_coding	chr15:34517198-34522366	+	1297.9374673011	1200.47471890594	1298.34578084298	428.671231031459	434.274091471911	471.105151744389	-1.5076423274275	3.81209152073781e-105	2.99422461265224e-103	ER membrane protein complex subunit 4	http://www.ncbi.nlm.nih.gov/gene/?term=51234
CPA4	protein_coding	chr7:129932974-129964020	+	169.024011015095	142.960284633171	137.783633885377	677.726438693366	720.310392104853	702.057091369079	2.22326497028929	4.26421497313674e-105	3.33721171810701e-103	carboxypeptidase A4	http://www.ncbi.nlm.nih.gov/gene/?term=51200
MICB	protein_coding	chr6:31462658-31478901	+	1097.61271350543	1128.01539655762	1068.35309966508	341.640786718377	381.033758142422	373.571663297308	-1.58892233494374	1.24152702238297e-104	9.68122154637986e-103	MHC class I polypeptide-related sequence B	http://www.ncbi.nlm.nih.gov/gene/?term=4277
TAF2	protein_coding	chr8:120743014-120845074	-	2416.41734266024	2573.28512339708	2569.13483490888	1185.09541192283	1237.05480383225	1244.93216857453	-1.04393875171877	4.28497947273975e-104	3.30555559325638e-102	TATA-box binding protein associated factor 2	http://www.ncbi.nlm.nih.gov/gene/?term=6873
FMNL1	protein_coding	chr17:43299292-43324685	+	3082.07980579376	2876.83093323463	2841.5224803592	1433.22476379417	1431.22543126921	1499.80741668624	-1.01135902681731	5.50834609632221e-104	4.23417351176369e-102	formin like 1	http://www.ncbi.nlm.nih.gov/gene/?term=752
OAF	protein_coding	chr11:120081747-120100650	+	883.724304504846	857.761707799026	853.198655982527	257.387909776989	244.27917645295	247.514230115704	-1.79137129662126	6.33537004168448e-104	4.85262386171577e-102	out at first homolog	http://www.ncbi.nlm.nih.gov/gene/?term=220323
HSDL2	protein_coding	chr9:115142189-115234685	+	616.62463277729	636.467020627131	625.32572301825	1517.47764073556	1537.70609792819	1498.88728943674	1.27711149425441	1.74232991073604e-103	1.32983484352998e-101	hydroxysteroid dehydrogenase like 2	http://www.ncbi.nlm.nih.gov/gene/?term=84263
LPCAT1	protein_coding	chr5:1461538-1524092	-	1176.90792854955	1113.32769608161	1133.00542018052	2437.77829655687	2294.55397369053	2459.50013791553	1.071975085192	4.40522965181841e-103	3.35045635490414e-101	lysophosphatidylcholine acyltransferase 1	http://www.ncbi.nlm.nih.gov/gene/?term=79888
MAST4	protein_coding	chr5:65892176-66465423	+	2108.62670531794	2170.84213035438	2307.34593052666	951.779752700519	1010.52240515579	1025.94188319335	-1.14040879464777	9.56367725018412e-102	7.12329064151645e-100	microtubule associated serine/threonine kinase family member 4	http://www.ncbi.nlm.nih.gov/gene/?term=375449
DCBLD1	protein_coding	chr6:117803767-117891021	+	1830.05009457084	1902.54680165925	1793.30698872352	787.903277770566	847.669620853827	813.392488558671	-1.1754496646254	3.06957965230107e-101	2.27845087593481e-99	discoidin, CUB and LCCL domain containing 1	http://www.ncbi.nlm.nih.gov/gene/?term=285761
HBEGF	protein_coding	chr5:139712428-139726188	-	1059.00846407606	1090.80655535173	1156.32265053036	386.081864665483	372.682333306424	365.290518051801	-1.55609414100694	3.94745311457116e-101	2.92003381077867e-99	heparin binding EGF like growth factor	http://www.ncbi.nlm.nih.gov/gene/?term=1839
MAK16	protein_coding	chr8:33342685-33358778	+	656.272240299349	637.446200658865	723.894014951635	1622.09934506937	1715.17387569315	1619.42395912134	1.29718015978725	1.70604949253024e-100	1.24495503508963e-98	MAK16 homolog	http://www.ncbi.nlm.nih.gov/gene/?term=84549
RBL2	protein_coding	chr16:53468332-53525560	+	2003.24753795668	2177.69639057652	2099.61060559178	969.371012721248	989.643843065798	937.609667241274	-1.11753026506792	1.08035375424333e-99	7.83075204417984e-98	RB transcriptional corepressor like 2	http://www.ncbi.nlm.nih.gov/gene/?term=5934
RASAL2	protein_coding	chr1:178062864-178448649	+	846.163413168159	911.616609544399	905.132487216246	2008.18120973485	1967.8044769821	1895.46213397156	1.14027630838904	4.48365616626659e-99	3.21750741499529e-97	RAS protein activator like 2	http://www.ncbi.nlm.nih.gov/gene/?term=9462
SMYD5	protein_coding	chr2:73441366-73454355	+	1156.04076669583	1131.93211668456	1104.38881929664	2242.42272474772	2332.13538545252	2373.92830371196	1.03422144873674	7.29849393616252e-99	5.22011486824869e-97	SMYD family member 5	http://www.ncbi.nlm.nih.gov/gene/?term=10322
STX3	protein_coding	chr11:59522532-59573355	+	1097.61271350543	1020.30559306688	1089.55058180129	2263.71740793071	2312.30075146703	2175.18081781979	1.0739460043298	1.05927410396175e-98	7.50174447395861e-97	syntaxin 3	http://www.ncbi.nlm.nih.gov/gene/?term=6809
GTF2A1	protein_coding	chr14:81641796-81687575	-	1598.4245979946	1738.04455632793	1792.24711461671	645.321486023601	730.749673149851	639.488438403028	-1.34966592821904	1.97070285209717e-98	1.39108436618624e-96	general transcription factor IIA subunit 1	http://www.ncbi.nlm.nih.gov/gene/?term=2957
L1CAM	protein_coding	chrX:153126969-153151628	-	1252.02971122292	1270.97568119079	1169.04113981208	465.705462654048	432.186235262912	459.143497500879	-1.44300673555989	4.37676816733901e-98	3.05948842765445e-96	L1 cell adhesion molecule	http://www.ncbi.nlm.nih.gov/gene/?term=3897
FKBP9	protein_coding	chr7:32997016-33046543	+	747.044394363011	774.531405101632	747.211245301468	211.095120248753	195.21455554146	165.622904910137	-1.98932128222998	7.70979810176111e-98	5.35471508032283e-96	FK506 binding protein 9	http://www.ncbi.nlm.nih.gov/gene/?term=11328
BAG1	protein_coding	chr9:33252469-33264759	-	1052.74831551994	1027.15985328902	978.263800586177	2461.85054711156	2223.56686258455	2190.82298106131	1.16908566711554	9.58966955749704e-98	6.61779113233023e-96	BCL2 associated athanogene 1	http://www.ncbi.nlm.nih.gov/gene/?term=573
FCHO2	protein_coding	chr5:72251808-72386349	+	1072.57211928097	1103.53589576427	1163.74176927803	393.488710990001	396.692679709919	394.734590035826	-1.49494351560022	9.86144558812379e-98	6.78366957654376e-96	FCH domain only 2	http://www.ncbi.nlm.nih.gov/gene/?term=115548
SDC3	protein_coding	chr1:31342313-31381480	-	1315.67455487675	1300.35108214282	1267.60943174547	507.36897322946	431.142307158412	495.948587480909	-1.43407165727137	1.51236638421397e-97	1.03376942718424e-95	syndecan 3	http://www.ncbi.nlm.nih.gov/gene/?term=9672
GXYLT1	protein_coding	chr12:42475647-42538673	-	1089.26584876394	1047.72263395543	1212.49597819132	2407.22505546824	2509.60316321749	2369.32766746445	1.12177352161553	4.15230353355643e-97	2.82932985251795e-95	glucoside xylosyltransferase 1	http://www.ncbi.nlm.nih.gov/gene/?term=283464
TCF4	protein_coding	chr18:52889429-53303224	-	988.060113773423	1037.93083363809	1030.1976318199	308.309978258048	367.462692783925	331.245809820273	-1.60479399300117	1.83826839847549e-95	1.24083116897095e-93	transcription factor 4	http://www.ncbi.nlm.nih.gov/gene/?term=6925
IL27RA	protein_coding	chr19:14142552-14163731	+	1424.18379651608	1352.24762382472	1301.52540316341	521.25681008793	559.545464011886	520.79202321743	-1.34981873078691	3.7089377299153e-95	2.48028033950992e-93	interleukin 27 receptor subunit alpha	http://www.ncbi.nlm.nih.gov/gene/?term=9466
ARHGAP21	protein_coding	chr10:24872538-25012597	-	1238.46605601801	1367.91450433246	1408.57268795128	2656.28026313015	2742.39913052094	2734.61818551626	1.01820041043792	7.36009946241813e-95	4.90673297494542e-93	Rho GTPase activating protein 21	http://www.ncbi.nlm.nih.gov/gene/?term=57584
CEP164	protein_coding	chr11:117192494-117283982	+	1112.21972680303	1119.20277627202	1163.74176927803	2244.27443632885	2313.34467957153	2234.98908903734	1.0003617883243	1.17238311847389e-94	7.79183857201109e-93	centrosomal protein 164	http://www.ncbi.nlm.nih.gov/gene/?term=22897
CEP170B	protein_coding	chr14:105331650-105363107	+	1190.47158375446	1115.28605614508	1051.39511395611	2346.11857329097	2297.68575800403	2456.73975616703	1.08097323334007	1.84801574873919e-94	1.22445215253885e-92	centrosomal protein 170B	http://www.ncbi.nlm.nih.gov/gene/?term=283638
TRAF1	protein_coding	chr9:123664671-123691451	-	1070.4854030956	1044.78509386023	1019.59889075179	338.863219346683	331.969137230932	387.37357203982	-1.56484636119454	3.11105515565079e-94	2.04874363908711e-92	TNF receptor associated factor 1	http://www.ncbi.nlm.nih.gov/gene/?term=7185
RAB15	protein_coding	chr14:65412532-65438921	-	754.347901011811	783.344025387238	804.44444706924	231.463947641177	220.268830049455	194.14684964466	-1.85942108128481	3.79464114677723e-94	2.48376511425418e-92	RAB15, member RAS oncogene family	http://www.ncbi.nlm.nih.gov/gene/?term=376267
PREPL	protein_coding	chr2:44544746-44589001	-	2212.96251458652	2255.05161308351	2483.28503225722	1095.28740023805	1090.90486920228	1043.42430093386	-1.10593038541607	8.71595965721072e-94	5.68775615092905e-92	prolyl endopeptidase-like	http://www.ncbi.nlm.nih.gov/gene/?term=9581
STMN3	protein_coding	chr20:62271058-62284963	-	1008.92727562714	987.992652019654	923.150347032026	287.941150865624	266.201666647446	333.086064319275	-1.7156071789674	1.00533960346271e-93	6.54076368517905e-92	stathmin 3	http://www.ncbi.nlm.nih.gov/gene/?term=50861
ATXN1	protein_coding	chr6:16299343-16761721	-	949.45586434405	877.345308433707	907.252235429867	1979.47968022734	1892.64165345811	2049.12338463819	1.11603265407368	5.59398920340452e-93	3.60687065055336e-91	ataxin 1	http://www.ncbi.nlm.nih.gov/gene/?term=6310
FAM98B	protein_coding	chr15:38746328-38779911	+	1387.66626327207	1509.8956089339	1554.83531469114	586.06671542746	627.400790804372	575.079530937974	-1.31729771455905	1.68065417494552e-92	1.07721454536568e-90	family with sequence similarity 98 member B	http://www.ncbi.nlm.nih.gov/gene/?term=283742
OCRL	protein_coding	chrX:128674232-128726538	+	1822.74658792204	1834.98337946961	1812.38472264611	881.414712617601	771.462869225343	792.229561820154	-1.16039853124691	2.37297430936998e-92	1.51198363074902e-90	OCRL, inositol polyphosphate-5-phosphatase	http://www.ncbi.nlm.nih.gov/gene/?term=4952
SLC36A1	protein_coding	chr5:150816553-150871942	+	1603.64138845803	1611.73033223424	1553.77544058433	714.760670315954	710.915039164355	718.619381860093	-1.15325773354228	3.47198149085054e-92	2.20572941771682e-90	solute carrier family 36 member 1	http://www.ncbi.nlm.nih.gov/gene/?term=206358
SERPINB7	protein_coding	chr18:61420281-61472610	+	327.614441103332	366.213331868534	375.19543381095	1000.85010960045	1111.78343129227	1067.34760942088	1.57170818274022	7.4380393668292e-92	4.71148534673052e-90	serpin family B member 7	http://www.ncbi.nlm.nih.gov/gene/?term=8710
CD40	protein_coding	chr20:44746893-44758384	+	1520.17274104317	1475.62430782321	1491.2428682825	654.580043929248	655.586849625866	669.852637636553	-1.17989991286679	4.04296911417134e-91	2.53860851354945e-89	CD40 molecule	http://www.ncbi.nlm.nih.gov/gene/?term=958
SMCR8	protein_coding	chr17:18218594-18231370	+	1040.22801840771	1103.53589576427	1164.80164338484	2250.7554268628	2295.59790179503	2210.14565330082	1.02993810952234	1.86650624883767e-90	1.16185979754737e-88	Smith-Magenis syndrome chromosome region, candidate 8	http://www.ncbi.nlm.nih.gov/gene/?term=140775
FAM3C	protein_coding	chr7:120988905-121036422	-	968.236310012394	1007.57625265434	1116.04743447155	2225.75732051756	2266.36791486904	2135.61534609126	1.10020455689735	5.34862116123956e-90	3.31032140638322e-88	family with sequence similarity 3 member C	http://www.ncbi.nlm.nih.gov/gene/?term=10447
LINC01029	lncRNA	chr18:75683250-75705683	-	624.971497518776	694.23864249944	681.499050679211	1524.88448706007	1552.32109139118	1522.81059792376	1.20035703919509	1.25091544904389e-89	7.65432682701079e-88	long intergenic non-protein coding RNA 1029	http://www.ncbi.nlm.nih.gov/gene/?term=101927715
VPS53	protein_coding	chr17:411908-618096	-	880.594230226789	893.991368973186	930.5694657797	1853.56329271054	1860.27988221862	1906.50366096557	1.05533570170459	3.33431515334676e-89	2.0117655673824e-87	VPS53, GARP complex subunit	http://www.ncbi.nlm.nih.gov/gene/?term=55275
BIRC3	protein_coding	chr11:102188181-102210134	+	7808.4919656603	8028.29708018746	9037.54650877392	2780.34493906582	3047.22613703488	2946.24745290143	-1.50352256147824	3.81936235034451e-89	2.29800074561118e-87	baculoviral IAP repeat containing 3	http://www.ncbi.nlm.nih.gov/gene/?term=330
IL32	protein_coding	chr16:3115313-3119820	+	1164.38763143732	1200.47471890594	1263.36993531823	462.002039491789	440.53766009891	490.427823983905	-1.37933479816504	4.4128662052694e-89	2.64038531949637e-87	interleukin 32	http://www.ncbi.nlm.nih.gov/gene/?term=9235
TNS3	protein_coding	chr7:47314752-47621742	-	1021.44757273937	987.01347198792	1037.61675056757	2036.88273924236	2017.91302599809	2039.92211214318	1.00122423832406	1.45585247211946e-88	8.61545572541927e-87	tensin 3	http://www.ncbi.nlm.nih.gov/gene/?term=64759
PM20D2	protein_coding	chr6:89855769-89875288	+	811.732596109528	878.324488465441	940.108332740995	1945.22301597645	2053.40658155108	1883.50047972805	1.16072427097695	6.05552836206057e-88	3.52559063667138e-86	peptidase M20 domain containing 2	http://www.ncbi.nlm.nih.gov/gene/?term=135293
SHANK1	protein_coding	chr19:51162514-51220195	-	2617.78545454859	2753.45424923614	2316.88479748795	1192.50225824734	1082.55344436628	1105.99295389991	-1.18498719362416	1.06494191652629e-87	6.16695587050079e-86	SH3 and multiple ankyrin repeat domains 1	http://www.ncbi.nlm.nih.gov/gene/?term=50944
ALDH3B1	protein_coding	chr11:67776017-67796749	+	982.843323309995	967.429871353239	874.396138118739	2035.03102766123	1938.5744900561	2008.63778566016	1.08242241684959	2.12589329267464e-87	1.22778863961958e-85	aldehyde dehydrogenase 3 family member B1	http://www.ncbi.nlm.nih.gov/gene/?term=221
CDK14	protein_coding	chr7:90225676-90839905	+	332.83123156676	364.254971805066	379.434930238192	1067.51172652111	1199.47339207026	1013.06010170034	1.60594526479953	3.58782193911436e-87	2.0610891990657e-85	cyclin dependent kinase 14	http://www.ncbi.nlm.nih.gov/gene/?term=5218
PDLIM5	protein_coding	chr4:95373008-95589378	+	1099.6994296908	1038.91001366982	1090.6104559081	424.967807869201	386.253398664921	402.095608031832	-1.41047350999645	2.43344203047089e-86	1.37597769262228e-84	PDZ and LIM domain 5	http://www.ncbi.nlm.nih.gov/gene/?term=10611
SLC25A40	protein_coding	chr7:87463814-87505692	-	774.171704772841	814.677786402728	815.043188137346	263.868900310942	251.586673184449	235.552575872194	-1.67886722285145	3.02750312406414e-86	1.70741690547743e-84	solute carrier family 25 member 40	http://www.ncbi.nlm.nih.gov/gene/?term=55972
NACC2	protein_coding	chr9:138898383-138987131	-	1073.61547737366	1021.28477309861	904.072613109435	2142.43029936673	2165.10688873256	2116.29267385175	1.09825018837983	7.63401040793498e-86	4.29413085446343e-84	NACC family member 2	http://www.ncbi.nlm.nih.gov/gene/?term=138151
CARD10	protein_coding	chr22:37886400-37915210	-	1276.0269473547	1245.51700036571	1113.92768625793	2405.37334388711	2496.03209785899	2431.89632043051	1.01145153923789	8.20704778140463e-86	4.60447356047636e-84	caspase recruitment domain family member 10	http://www.ncbi.nlm.nih.gov/gene/?term=29775
DBI	protein_coding	chr2:120124500-120130127	+	1417.92364795996	1455.0615271568	1499.72186113699	653.654188138683	656.630777730366	640.408565652528	-1.16475963345127	1.76142267037713e-85	9.78065030337946e-84	diazepam binding inhibitor, acyl-CoA binding protein	http://www.ncbi.nlm.nih.gov/gene/?term=1622
MRPL16	protein_coding	chr11:59573608-59578345	-	1090.30920685663	1081.99393506612	1041.85624699481	415.709249963554	422.790882322414	385.533317540818	-1.39418196242253	3.18217503514306e-85	1.75344338671148e-83	mitochondrial ribosomal protein L16	http://www.ncbi.nlm.nih.gov/gene/?term=54948
EDIL3	protein_coding	chr5:83236414-83680685	-	1778.92554802924	1772.31585743863	1910.9530145795	883.266424198731	779.814294061341	790.389307321152	-1.15327657075505	8.99272401026634e-85	4.93002128481606e-83	EGF like repeats and discoidin domains 3	http://www.ncbi.nlm.nih.gov/gene/?term=10085
STN1	protein_coding	chr10:105637316-105678045	-	1169.60442190075	1136.82801684323	1103.32894518983	459.224472120095	440.53766009891	456.383115752377	-1.32943173382368	9.25548578958694e-85	5.06122767228045e-83	STN1, CST complex subunit	http://www.ncbi.nlm.nih.gov/gene/?term=79991
YIPF6	protein_coding	chrX:67718624-67757127	+	1928.1257552833	1977.94366410278	2048.73664846488	947.150473747696	1002.1709803198	999.258192957824	-1.0144151878213	2.10505617766134e-84	1.13957928414749e-82	Yip1 domain family member 6	http://www.ncbi.nlm.nih.gov/gene/?term=286451
JAG1	protein_coding	chr20:10618332-10654694	-	1193.60165803252	1247.47536042918	1196.59786658916	508.294829020024	492.734065323899	516.191386969926	-1.26109593422106	5.95780632901576e-83	3.13874674894489e-81	jagged 1	http://www.ncbi.nlm.nih.gov/gene/?term=182
CARD8	protein_coding	chr19:48711343-48759203	-	1125.78338200794	1050.66017405063	1166.92139159846	412.931682591859	404.000176441418	447.181843257369	-1.40125705975293	8.80012871767677e-83	4.59137150487484e-81	caspase recruitment domain family member 8	http://www.ncbi.nlm.nih.gov/gene/?term=22900
ISCA1	protein_coding	chr9:88879461-88897490	-	465.337709337853	409.297253264832	419.710146296995	1107.32352551539	1096.12450972478	1155.67982537295	1.37698466731074	9.35455604485091e-83	4.86887736310312e-81	iron-sulfur cluster assembly 1	http://www.ncbi.nlm.nih.gov/gene/?term=81689
NUDCD3	protein_coding	chr7:44421965-44530385	-	878.507514041418	904.76234932226	870.156641691496	1763.75528102577	1945.8819867876	1870.61869823504	1.07138019574372	2.1834526226154e-82	1.12559848803085e-80	NudC domain containing 3	http://www.ncbi.nlm.nih.gov/gene/?term=23386
APBB2	protein_coding	chr4:40812044-41216635	-	1698.58697489243	1617.60541242465	1656.58322894496	816.604807278072	757.891803866845	748.063453844117	-1.09759432658137	2.8478883717501e-82	1.46462830547148e-80	amyloid beta precursor protein binding family B member 2	http://www.ncbi.nlm.nih.gov/gene/?term=323
RAP2B	protein_coding	chr3:152880001-152888413	+	1412.70685749653	1552.9795303302	1369.35734599929	598.102840704801	630.532575117871	564.958131193466	-1.27535362172693	7.76737115454677e-82	3.94765216325201e-80	RAP2B, member of RAS oncogene family	http://www.ncbi.nlm.nih.gov/gene/?term=5912
TAF13	protein_coding	chr1:109606998-109618624	-	550.893072938086	584.570478945227	636.984338193166	152.766205443177	134.666725480473	134.338578427111	-2.06951725869949	1.1503079354416e-81	5.79176023439125e-80	TATA-box binding protein associated factor 13	http://www.ncbi.nlm.nih.gov/gene/?term=6884
MAP3K5	protein_coding	chr6:136878187-137113656	-	1413.75021558922	1479.54102795015	1506.08110577785	664.76445762546	670.201843088863	671.692892135554	-1.1325733146189	1.58534339667617e-81	7.92671698338084e-80	mitogen-activated protein kinase kinase kinase 5	http://www.ncbi.nlm.nih.gov/gene/?term=4217
DPY30	protein_coding	chr2:32236718-32264904	-	752.26118482644	779.427305260302	780.067342612596	259.239621358118	240.103464034951	249.354484614706	-1.62532781247166	2.7899139099789e-81	1.38852858192498e-79	dpy-30, histone methyltransferase complex regulatory subunit	http://www.ncbi.nlm.nih.gov/gene/?term=84661
CITED2	protein_coding	chr6:139693392-139695787	-	1046.48816696383	1072.20213474878	951.766947915912	2434.07487339462	2095.16370573107	2249.71112502936	1.14270491180091	2.8397491194772e-81	1.41008232139558e-79	Cbp/p300 interacting transactivator with Glu/Asp rich carboxy-terminal domain 2	http://www.ncbi.nlm.nih.gov/gene/?term=10370
ZNF367	protein_coding	chr9:99148223-99180669	-	674.009327875007	651.154721103142	603.068366775227	1435.0764753753	1469.8507711357	1427.11736397568	1.16701085715533	4.04417686616623e-81	2.00353716305483e-79	zinc finger protein 367	http://www.ncbi.nlm.nih.gov/gene/?term=195828
PLCB4	protein_coding	chr20:9049701-9461463	+	698.00656400678	680.530122055163	784.306839039838	1562.84457447323	1682.81210445366	1638.74663136085	1.17582988779235	1.02869475618711e-80	5.0044609760454e-79	phospholipase C beta 4	http://www.ncbi.nlm.nih.gov/gene/?term=5332
FKBP5	protein_coding	chr6:35541362-35696360	-	581.150457625973	542.465737580663	565.972773036856	1262.86729833026	1371.72152931272	1324.06311203159	1.22825392819871	2.01015553312636e-80	9.73528240258508e-79	FK506 binding protein 5	http://www.ncbi.nlm.nih.gov/gene/?term=2289
ROBO1	protein_coding	chr3:78646388-79817059	-	1519.12938295048	1574.52149102835	1490.18299417569	720.315805059342	626.356862699872	605.4437301715	-1.23095733686594	2.51686845495521e-80	1.21349014792483e-78	roundabout guidance receptor 1	http://www.ncbi.nlm.nih.gov/gene/?term=6091
PCOLCE	protein_coding	chr7:100199882-100205798	+	485.161513098883	494.485916025694	507.679697162274	107.399271705506	114.832091494977	98.4536156965812	-2.21645265482022	2.56951534632575e-80	1.23611428687386e-78	procollagen C-endopeptidase enhancer	http://www.ncbi.nlm.nih.gov/gene/?term=5118
RGS20	protein_coding	chr8:54764368-54871864	+	786.69200188507	808.802706212324	752.510615835521	1615.61835453541	1630.61569922867	1687.51337558439	1.07077578607351	4.41048217079817e-80	2.11703144198312e-78	regulator of G protein signaling 20	http://www.ncbi.nlm.nih.gov/gene/?term=8601
MIGA1	protein_coding	chr1:78245309-78345225	+	1768.49196710238	1856.52534016775	1888.69565833648	822.15994202146	933.271725422809	827.194397301183	-1.09627984636021	6.94973208555668e-80	3.32847479042182e-78	mitoguardin 1	http://www.ncbi.nlm.nih.gov/gene/?term=374986
ZBTB4	protein_coding	chr17:7362685-7387568	-	619.754707055347	610.029159770312	588.230129279879	1348.97188685278	1353.97475153622	1348.90654776811	1.15594478367752	8.03503567652192e-80	3.8312752894674e-78	zinc finger and BTB domain containing 4	http://www.ncbi.nlm.nih.gov/gene/?term=57659
ENSG00000262211.1	antisense	chr5:55231971-55237555	+	398.562791405964	438.672654216853	421.829894510616	64.8099053395295	78.294607837484	65.3290347145539	-2.60045191083893	8.32941578266479e-80	3.96289385254536e-78	None	http://asia.ensembl.org/Homo_sapiens/Gene/Idhistory?g=ENSG00000262211
LMBRD1	protein_coding	chr6:70385641-70507049	-	523.765762528256	540.507377517194	569.152395357288	105.547560124377	120.051732017475	141.699596423117	-2.15170259535182	5.30460769736596e-79	2.49085926658923e-77	LMBR1 domain containing 1	http://www.ncbi.nlm.nih.gov/gene/?term=55788
RCC1L	protein_coding	chr7:74441223-74489717	-	506.028674952598	452.38117466113	470.584103423903	1305.45666469624	1291.33906526624	1132.67664413543	1.38404133010609	1.15509418097656e-78	5.37716256661502e-77	RCC1 like	http://www.ncbi.nlm.nih.gov/gene/?term=81554
STARD3NL	protein_coding	chr7:38217808-38270272	+	1006.84055944177	1022.26395313035	1151.0232799963	337.937363556118	411.307673172916	344.127591313284	-1.54340306184796	1.52757580549222e-78	7.09583599970578e-77	STARD3 N-terminal like	http://www.ncbi.nlm.nih.gov/gene/?term=83930
NLRP3	protein_coding	chr1:247579458-247612410	+	341.178096308247	375.02595215414	347.638707033874	47.2186453188001	41.7571241799915	36.8050899800304	-3.08098693967486	3.74758930840548e-78	1.72965660387945e-76	NLR family pyrin domain containing 3	http://www.ncbi.nlm.nih.gov/gene/?term=114548
ISG20L2	protein_coding	chr1:156691683-156698231	-	567.586802421058	602.195719516439	595.649248027553	1411.93008061118	1278.81192801224	1389.39214674615	1.20929138645461	6.87431283425105e-78	3.16599482345038e-76	interferon stimulated exonuclease gene 20 like 2	http://www.ncbi.nlm.nih.gov/gene/?term=81875
DIP2C	protein_coding	chr10:320130-735608	-	596.80082901626	639.404560722333	586.110381066258	1335.08404999431	1366.50188879022	1366.38896550863	1.15743687314036	1.31756412580018e-77	5.966328116831e-76	disco interacting protein 2 homolog C	http://www.ncbi.nlm.nih.gov/gene/?term=22982
KDM2B	protein_coding	chr12:121866899-122018920	-	379.78234573762	336.837930916512	312.662861509125	924.929934774142	975.028849602801	977.175138969806	1.48267457883023	1.35015007711124e-77	6.10109658276209e-76	lysine demethylase 2B	http://www.ncbi.nlm.nih.gov/gene/?term=84678
SQRDL	protein_coding	chr15:45923346-45983492	+	1346.97529765733	1482.47856804535	1526.21871380725	569.401311197295	622.181150281873	646.849456399034	-1.24479179679902	2.42972680421278e-77	1.08884022761402e-75	None	http://www.ncbi.nlm.nih.gov/gene/?term=SQRDL
NPTXR	protein_coding	chr22:39214456-39240017	-	940.065641509878	954.700530940697	881.815256866413	351.825200414589	309.002718931937	344.127591313284	-1.4641473642654	3.20488554150154e-77	1.43027949786019e-75	neuronal pentraxin receptor	http://www.ncbi.nlm.nih.gov/gene/?term=23467
GNA15	protein_coding	chr19:3136030-3163767	+	579.063741440602	538.549017453726	626.38559712506	150.914493862047	145.10600652547	146.300232670621	-1.9778259346395	5.42677128542349e-77	2.40694578573198e-75	G protein subunit alpha 15	http://www.ncbi.nlm.nih.gov/gene/?term=2769
TCEAL9	protein_coding	chrX:102611380-102613397	+	970.323026197765	996.805272305261	1061.99385502421	374.045739388142	401.912320232418	397.494971784328	-1.36870368169899	1.62346212562532e-76	7.15648610479733e-75	transcription elongation factor A like 9	http://www.ncbi.nlm.nih.gov/gene/?term=51186
PDK3	protein_coding	chrX:24483344-24568583	+	685.48626689455	650.175541071408	673.020057824726	191.652148646894	219.224901944955	195.987104143662	-1.72945215875348	3.0551489758237e-76	1.33856425715602e-74	pyruvate dehydrogenase kinase 3	http://www.ncbi.nlm.nih.gov/gene/?term=5165
ZNF134	protein_coding	chr19:58125587-58136085	+	374.565555274191	363.275791773332	342.339336499821	930.485069517531	1026.18132672329	940.370048989776	1.42186102501899	2.70456142281988e-75	1.17779287767963e-73	zinc finger protein 134	http://www.ncbi.nlm.nih.gov/gene/?term=7693
HABP4	protein_coding	chr9:99212437-99253618	+	141.896700605265	137.085204442767	131.424389244513	537.922214318095	548.062254862388	532.75367746094	1.97919838825229	2.95057061105208e-75	1.28234054725805e-73	hyaluronan binding protein 4	http://www.ncbi.nlm.nih.gov/gene/?term=22927
SPTY2D1	protein_coding	chr11:18627948-18656020	-	655.228882206663	697.176182594642	722.834140844824	1454.51944697715	1564.84822864518	1481.40487169622	1.11621706202546	4.25690287575471e-75	1.84636751237554e-73	SPT2 chromatin protein domain containing 1	http://www.ncbi.nlm.nih.gov/gene/?term=144108
DCTN5	protein_coding	chr16:23652687-23685068	+	1648.50578644352	1694.96063493164	1785.88786997585	851.787327319531	852.889261376326	824.43401555268	-1.02030059625148	5.3553687664184e-75	2.31351930709275e-73	dynactin subunit 5	http://www.ncbi.nlm.nih.gov/gene/?term=84516
OBSL1	protein_coding	chr2:220415450-220436268	-	918.155121563477	889.095468814515	837.300544380368	338.863219346683	309.002718931937	296.280974339244	-1.48566952014929	6.71044700350679e-75	2.88736365091129e-73	obscurin like 1	http://www.ncbi.nlm.nih.gov/gene/?term=23363
VLDLR	protein_coding	chr9:2621774-2656103	+	609.321126128489	630.591940436727	649.702827474893	196.281427599718	182.687418287463	177.584559153647	-1.76297619576942	1.00533356431231e-74	4.30857241848135e-73	very low density lipoprotein receptor	http://www.ncbi.nlm.nih.gov/gene/?term=7436
SUPT4H1	protein_coding	chr17:56422536-56429599	-	932.762134861078	897.908089100122	958.126192556776	370.342316225883	344.49627448493	354.248991057792	-1.38180255864806	1.9201783993251e-74	8.18064170126671e-73	SPT4 homolog, DSIF elongation factor subunit	http://www.ncbi.nlm.nih.gov/gene/?term=6827
TXNIP	protein_coding	chr1:145438438-145442644	+	75.1217826733754	65.6050621261812	48.7542089132873	374.045739388142	452.020869248408	463.744133748383	2.76438688838087	1.9424437506598e-74	8.25920964847473e-73	thioredoxin interacting protein	http://www.ncbi.nlm.nih.gov/gene/?term=10628
KDELR3	protein_coding	chr22:38864067-38879452	+	605.147693757746	554.215897961471	578.691262318583	151.840349652612	151.369575152469	168.383286658639	-1.87997972150606	2.3412555985211e-74	9.89650116008919e-73	KDEL endoplasmic reticulum protein retention receptor 3	http://www.ncbi.nlm.nih.gov/gene/?term=11015
NEK7	protein_coding	chr1:198126108-198291550	+	902.50475017319	879.303668497175	951.766947915912	354.602767786283	315.266287558936	345.967845812285	-1.42550974896738	5.26623055031835e-74	2.20874912401702e-72	NIMA related kinase 7	http://www.ncbi.nlm.nih.gov/gene/?term=140609
SNX21	protein_coding	chr20:44462470-44471914	+	1980.29365991759	1898.63008153232	1815.56434496654	987.888128532543	888.382816929319	942.210303488777	-1.01344054888152	1.1669637004598e-73	4.86610346137679e-72	sorting nexin family member 21	http://www.ncbi.nlm.nih.gov/gene/?term=90203
SERPINB8	protein_coding	chr18:61637263-61656608	+	661.489030762778	680.530122055163	706.936029242665	224.982957107224	193.126699332461	218.990285381181	-1.68206721715804	1.20617474023075e-73	5.01026430557388e-72	serpin family B member 8	http://www.ncbi.nlm.nih.gov/gene/?term=5271
SCML2	protein_coding	chrX:18257433-18372844	-	1057.96510598337	1119.20277627202	1204.01698533683	422.190240497506	477.075143756403	399.33522628333	-1.38319961328137	1.77752686605786e-73	7.32720998222322e-72	Scm polycomb group protein like 2	http://www.ncbi.nlm.nih.gov/gene/?term=10389
PIK3CA	protein_coding	chr3:178866311-178957881	+	1072.57211928097	1098.6399956056	1134.06529428733	441.633212099365	480.206928069902	471.105151744389	-1.24753461446311	2.33906435832826e-73	9.62357907426484e-72	phosphatidylinositol-4,5-bisphosphate 3-kinase catalytic subunit alpha	http://www.ncbi.nlm.nih.gov/gene/?term=5290
TRUB1	protein_coding	chr10:116697952-116737439	+	664.619105040835	728.509943610132	720.714392631203	160.173051767694	202.522052272959	225.431176127686	-1.84666039671153	3.11841812558923e-73	1.28056713902523e-71	TruB pseudouridine synthase family member 1	http://www.ncbi.nlm.nih.gov/gene/?term=142940
MYRF	protein_coding	chr11:61520109-61555990	+	405.866298054764	401.46381301096	363.536818636033	61.1064821772707	70.9871111059855	68.0894164630562	-2.55117788390358	4.06987080915456e-73	1.66179980109147e-71	myelin regulatory factor	http://www.ncbi.nlm.nih.gov/gene/?term=745
LRRC8B	protein_coding	chr1:89990397-90063420	+	834.686474148615	788.239925545908	866.977019371065	313.865113001436	278.728803901443	285.239447345235	-1.50203807879792	7.1259817360466e-73	2.89325574245501e-71	leucine rich repeat containing 8 VRAC subunit B	http://www.ncbi.nlm.nih.gov/gene/?term=23507
SLFN5	protein_coding	chr17:33570055-33600674	+	1067.35532881754	1173.05767801739	1160.5621469576	451.817625795577	498.997633950898	440.740952510864	-1.29169879562149	9.91878411819077e-73	4.01961983026118e-71	schlafen family member 5	http://www.ncbi.nlm.nih.gov/gene/?term=162394
MAN2A1	protein_coding	chr5:109025067-109205326	+	1305.2409739499	1265.10060100039	1266.54955763866	570.32716698786	579.380097997382	608.204111920002	-1.12560474428946	2.69976313754283e-72	1.08999782749393e-70	mannosidase alpha class 2A member 1	http://www.ncbi.nlm.nih.gov/gene/?term=4124
NOTCH1	protein_coding	chr9:139388885-139440238	-	1342.80186528659	1372.81040449114	1124.52642732604	2683.13008105652	2544.05279066598	2681.25080504521	1.04163394439889	6.46641159545649e-72	2.59136345940371e-70	notch 1	http://www.ncbi.nlm.nih.gov/gene/?term=4851
PLEK2	protein_coding	chr14:67853696-67878917	-	599.930903294317	608.070799706844	644.40345694084	199.058994971412	178.511705869464	175.744304654645	-1.74194356321039	4.79691855526263e-71	1.91168709951426e-69	pleckstrin 2	http://www.ncbi.nlm.nih.gov/gene/?term=26499
IQCE	protein_coding	chr7:2598606-2654368	+	477.858006450082	450.422814597662	431.368761471911	1172.13343085492	1035.57667966379	1149.23893462645	1.3050264716675	7.40275726668685e-71	2.94474322210748e-69	IQ motif containing E	http://www.ncbi.nlm.nih.gov/gene/?term=23288
HSD17B11	protein_coding	chr4:88257674-88312455	-	768.954914309412	743.197644086142	815.043188137346	283.3118719128	274.553091483444	251.194739113707	-1.52443988196091	1.18040776236927e-70	4.67831333342684e-69	hydroxysteroid 17-beta dehydrogenase 11	http://www.ncbi.nlm.nih.gov/gene/?term=51170
ZNF704	protein_coding	chr8:81540686-81787016	-	241.015719410413	252.628448187384	219.393940109793	708.279679782001	777.726437852341	698.376582371076	1.61254224266647	1.11094673321322e-69	4.32368458331633e-68	zinc finger protein 704	http://www.ncbi.nlm.nih.gov/gene/?term=619279
BAHD1	protein_coding	chr15:40731920-40760441	+	659.402314577406	630.591940436727	604.128240882038	1429.52134063191	1299.69049010223	1396.75316474215	1.12398274338883	1.99542966407627e-69	7.7242438609404e-68	bromo adjacent homology domain containing 1	http://www.ncbi.nlm.nih.gov/gene/?term=22893
RAB11FIP3	protein_coding	chr16:475668-572481	+	682.356192616493	677.592581959961	658.181820329378	1350.82359843391	1426.00579074671	1461.16207220721	1.07003520535781	3.40418563864902e-69	1.31304303205034e-67	RAB11 family interacting protein 3	http://www.ncbi.nlm.nih.gov/gene/?term=9727
RAB32	protein_coding	chr6:146864828-146876092	+	895.20124352439	807.82352618059	922.090472925215	1826.71347478417	1764.23849660464	1715.11719306942	1.01645983954658	5.24327788778985e-69	2.01521000669503e-67	RAB32, member RAS oncogene family	http://www.ncbi.nlm.nih.gov/gene/?term=10981
VEPH1	protein_coding	chr3:156977531-157221415	-	1774.75211565849	1788.96191797811	1917.31225922036	356.454479367412	461.416222188906	347.808100311287	-2.23543545765385	5.34461726635269e-69	2.05051035440885e-67	ventricular zone expressed PH domain containing 1	http://www.ncbi.nlm.nih.gov/gene/?term=79674
LRP11	protein_coding	chr6:150139894-150185480	-	2645.95612305111	2702.53688758597	2851.06134732049	699.021121876354	562.677248325385	531.833550211439	-2.19229536876071	1.06517646140642e-68	4.07939921389694e-67	LDL receptor related protein 11	http://www.ncbi.nlm.nih.gov/gene/?term=84918
KDM6B	protein_coding	chr17:7743235-7758118	+	747.044394363011	740.26010399094	719.654518524392	1554.51187235814	1434.35721558271	1581.69874189181	1.05114852629392	1.5076974296276e-68	5.76394061592146e-67	lysine demethylase 6B	http://www.ncbi.nlm.nih.gov/gene/?term=23135
PCDH10	protein_coding	chr4:134070445-134115765	+	201.368111888353	187.023386061203	197.13658386677	639.766351280213	669.157914984363	595.322330426991	1.70120892431267	2.65226832408974e-68	1.00683648155252e-66	protocadherin 10	http://www.ncbi.nlm.nih.gov/gene/?term=57575
ZNF629	protein_coding	chr16:30789776-30798540	-	279.619968839786	248.711728060448	220.453814216603	725.870939802731	743.276810403848	771.986762331137	1.58128453425579	3.98298292031688e-68	1.50669756705507e-66	zinc finger protein 629	http://www.ncbi.nlm.nih.gov/gene/?term=23361
AK3	protein_coding	chr9:4709556-4742043	-	1471.13491068693	1560.81297058407	1555.89518879795	749.943190357413	762.067516284844	665.252001389049	-1.07679364074671	4.12082587717617e-68	1.55611606550708e-66	adenylate kinase 3	http://www.ncbi.nlm.nih.gov/gene/?term=50808
PDHX	protein_coding	chr11:34937677-35017675	+	1513.91259248705	1552.9795303302	1631.1462503815	792.532556723389	724.486104522852	785.788671073648	-1.02701146858245	4.45798213630577e-68	1.67465068076878e-66	pyruvate dehydrogenase complex component X	http://www.ncbi.nlm.nih.gov/gene/?term=8050
ADAM22	protein_coding	chr7:87563458-87832204	+	833.64311605593	886.157928719313	803.384572962429	299.977276142965	338.232705857931	295.360847089744	-1.43774583322545	8.85883918179008e-68	3.30485192274034e-66	ADAM metallopeptidase domain 22	http://www.ncbi.nlm.nih.gov/gene/?term=53616
ATP1A3	protein_coding	chr19:42470734-42498428	-	600.974261387003	624.716860246323	549.014787327887	156.469628605436	174.335993451464	183.105322650651	-1.78915168673214	8.85535972361275e-68	3.30485192274034e-66	ATPase Na+/K+ transporting subunit alpha 3	http://www.ncbi.nlm.nih.gov/gene/?term=478
KIF2A	protein_coding	chr5:61601989-61683011	+	1296.89410920841	1290.55928182548	1370.4172201061	635.137072327389	635.75221564037	595.322330426991	-1.08498193021489	1.3529154988757e-67	5.03844392684742e-66	kinesin family member 2A	http://www.ncbi.nlm.nih.gov/gene/?term=3796
ORAI2	protein_coding	chr7:102073977-102097268	+	1706.93383963392	1640.12655315453	1647.04436198366	825.863365183719	725.530032627352	859.398851033709	-1.04825486418084	6.78916960818438e-67	2.50677031686808e-65	ORAI calcium release-activated calcium modulator 2	http://www.ncbi.nlm.nih.gov/gene/?term=80228
ZNF845	protein_coding	chr19:53836972-53859372	+	178.414233849267	205.62780666415	224.693310643846	615.69410072553	700.475758119357	679.05391013156	1.71206158929401	1.94492956866202e-66	7.14463923181966e-65	zinc finger protein 845	http://www.ncbi.nlm.nih.gov/gene/?term=91664
PRELID2	protein_coding	chr5:145135907-145214932	-	477.858006450082	425.943313804311	501.32045252141	83.3270211508237	114.832091494977	111.335397189592	-2.18566143612188	2.75096911657161e-66	1.00713445623639e-64	PRELI domain containing 2	http://www.ncbi.nlm.nih.gov/gene/?term=153768
TTC19	protein_coding	chr17:15902694-15932723	+	1361.58231095493	1246.49618039744	1305.76489959065	627.730226002872	540.75475813089	600.843093923996	-1.14283325853543	2.0049597096574e-65	7.26629693432884e-64	tetratricopeptide repeat domain 19	http://www.ncbi.nlm.nih.gov/gene/?term=54902
FNBP1	protein_coding	chr9:132649466-132805473	-	494.551735933055	479.798215549683	510.859319482706	1073.0668612645	1103.43200645627	1145.55842562845	1.16213058921631	2.66140658433723e-65	9.62920975237589e-64	formin binding protein 1	http://www.ncbi.nlm.nih.gov/gene/?term=23048
ENSG00000269926.1	antisense	chr10:74034673-74035738	-	1174.82121236418	1146.61981716057	1118.16718268518	461.076183701224	377.901973828923	507.910241724419	-1.34872118278674	1.74757841213836e-64	6.21873042869664e-63	None	http://asia.ensembl.org/Homo_sapiens/Gene/Idhistory?g=ENSG00000269926
CDC42EP3	protein_coding	chr2:37869025-37899678	-	754.347901011811	807.82352618059	878.635634545981	284.237727703365	278.728803901443	316.523773828261	-1.47081616760186	1.89790466493384e-64	6.7425560464755e-63	CDC42 effector protein 3	http://www.ncbi.nlm.nih.gov/gene/?term=10602
TCF7L1	protein_coding	chr2:85360583-85537511	+	321.354292547217	304.524989869289	291.465379372913	790.68084514226	780.858222165841	848.3573240397	1.3999074066047	2.12382380983048e-64	7.52042529382596e-63	transcription factor 7 like 1	http://www.ncbi.nlm.nih.gov/gene/?term=83439
IL18	protein_coding	chr11:112013974-112034840	-	363.088616254648	332.921210789576	347.638707033874	831.418499927107	901.953882287816	940.370048989776	1.35776097105319	3.11503156983695e-64	1.09762939491808e-62	interleukin 18	http://www.ncbi.nlm.nih.gov/gene/?term=3606
TRIB1	protein_coding	chr8:126442563-126450647	+	463.250993152482	443.568554375524	493.901333773736	1143.43190134741	1080.46558815728	1030.54251944085	1.21724860854433	3.8685410713137e-64	1.35650141461649e-62	tribbles pseudokinase 1	http://www.ncbi.nlm.nih.gov/gene/?term=10221
CCNG2	protein_coding	chr4:78078357-78091213	+	406.90965614745	366.213331868534	382.614552558624	87.0304443130825	80.3824640464836	73.6101799600607	-2.26129915075101	1.03546333898285e-63	3.61324848498056e-62	cyclin G2	http://www.ncbi.nlm.nih.gov/gene/?term=901
SLC7A2	protein_coding	chr8:17354597-17428077	+	622.884781333404	618.841780055918	615.786856056954	1240.64675935671	1291.33906526624	1286.33789480206	1.03928501031295	1.44890629301651e-63	5.02349533373299e-62	solute carrier family 7 member 2	http://www.ncbi.nlm.nih.gov/gene/?term=6542
TLK2	protein_coding	chr17:60556129-60692842	+	675.052685967693	720.676503356259	770.528475651301	1424.89206167908	1527.26681688319	1488.76588969223	1.03540652188012	2.02871604195633e-63	7.01124264100107e-62	tousled like kinase 2	http://www.ncbi.nlm.nih.gov/gene/?term=11011
CNRIP1	protein_coding	chr2:68511303-68547183	-	852.423561724273	827.40712681527	768.40872743768	313.865113001436	319.441999976935	264.076520606718	-1.45036280159028	2.09028416237615e-63	7.21248209382184e-62	cannabinoid receptor interacting protein 1	http://www.ncbi.nlm.nih.gov/gene/?term=25927
NPC1	protein_coding	chr18:21111463-21166581	-	1220.72896844235	1327.76812303137	1269.72917995909	587.918427008589	632.620431326871	587.041185181484	-1.08066039334501	2.26534897294249e-63	7.79164614897416e-62	NPC intracellular cholesterol transporter 1	http://www.ncbi.nlm.nih.gov/gene/?term=4864
TMEM173	protein_coding	chr5:138855113-138862375	-	271.2731040983	251.64926815565	261.788904382216	25.9239621358118	17.7467777764964	20.2427994890167	-3.60985700849115	3.69886564282998e-63	1.26617270816367e-61	transmembrane protein 173	http://www.ncbi.nlm.nih.gov/gene/?term=340061
NRAV	lncRNA	chr12:120928141-120933749	-	267.099671727557	272.212048822065	259.669156168595	713.834814525389	769.375013016343	700.216836870078	1.44877692043089	2.11165661966932e-62	7.12684109138397e-61	negative regulator of antiviral response (non-protein coding)	http://www.ncbi.nlm.nih.gov/gene/?term=100506668
KIAA1217	protein_coding	chr10:23983675-24836777	+	563.413370050315	500.360996216098	478.003222171577	1222.12964354541	1106.56379076977	1240.33153232702	1.21211255312407	2.99062926846158e-62	1.00619302490296e-60	KIAA1217	http://www.ncbi.nlm.nih.gov/gene/?term=56243
SBSN	protein_coding	chr19:36014269-36019253	-	237.885645132355	278.08712901247	282.986386518428	14.8136926490353	7.30749673149851	13.8019087425114	-4.45550973705404	3.18458340945956e-62	1.06646514177251e-60	suprabasin	http://www.ncbi.nlm.nih.gov/gene/?term=374897
TECPR2	protein_coding	chr14:102829249-102968818	+	590.540680460145	611.98751983378	641.223834620408	1411.93008061118	1243.31837245925	1309.34107603958	1.10565467614021	3.53166273581992e-62	1.17904041875904e-60	tectonin beta-propeller repeat containing 2	http://www.ncbi.nlm.nih.gov/gene/?term=9895
SPSB1	protein_coding	chr1:9352941-9429591	+	949.45586434405	863.63678798943	906.192361323057	358.306190948542	355.979483634427	395.654717285326	-1.29107271278602	3.74483076728935e-62	1.24827692242978e-60	splA/ryanodine receptor domain and SOCS box containing 1	http://www.ncbi.nlm.nih.gov/gene/?term=80176
BCL7A	protein_coding	chr12:122459792-122499950	+	503.941958767227	447.48527450246	511.919193589516	1062.88244756828	1192.16589533876	1248.61267757253	1.2606249777225	7.24330128929703e-62	2.40700473613563e-60	BCL tumor suppressor 7A	http://www.ncbi.nlm.nih.gov/gene/?term=605
ZNF702P	misc_RNA	chr19:53471504-53496784	-	52.1679046342885	65.6050621261812	58.2930758745826	321.271959325953	367.462692783925	334.926318818276	2.53557264425558	1.61548361549256e-61	5.33554221630571e-60	zinc finger protein 702, pseudogene	http://www.ncbi.nlm.nih.gov/gene/?term=79986
TMEM170A	protein_coding	chr16:75477142-75498635	-	911.894973007362	859.720067862494	894.53374614814	370.342316225883	388.341254873921	366.210645301302	-1.24575080367503	1.68444180487029e-61	5.54633277213388e-60	transmembrane protein 170A	http://www.ncbi.nlm.nih.gov/gene/?term=124491
C3orf52	protein_coding	chr3:111805182-111837073	+	227.452064205498	203.669446600682	221.513688323414	618.471668097224	637.84007184937	641.328692902029	1.54096998873335	1.78140483994405e-61	5.85667344639139e-60	chromosome 3 open reading frame 52	http://www.ncbi.nlm.nih.gov/gene/?term=79669
MORC3	protein_coding	chr21:37692487-37748944	+	751.217826733754	815.656966434462	884.994879186845	322.197815116518	303.783078409438	290.76021084224	-1.41899886672594	2.3481651769972e-61	7.68490421562719e-60	MORC family CW-type zinc finger 3	http://www.ncbi.nlm.nih.gov/gene/?term=23515
ZNF721	protein_coding	chr4:433773-492960	-	213.888409000583	229.128127425767	229.992681177899	645.321486023601	633.664359431371	635.807929405025	1.50834652612156	5.74988204929235e-61	1.86763086112353e-59	zinc finger protein 721	http://www.ncbi.nlm.nih.gov/gene/?term=170960
NEMP2	protein_coding	chr2:191371619-191399468	-	1396.01312801356	1534.37510972725	1605.70927181805	764.756883006448	711.958967268855	683.654546379064	-1.06996547778503	6.50452897983606e-61	2.10957696643332e-59	nuclear envelope integral membrane protein 2	http://www.ncbi.nlm.nih.gov/gene/?term=100131211
CCDC115	protein_coding	chr2:131095506-131100254	-	576.97702525523	564.007698278812	572.33201767772	199.984850761977	172.248137242465	184.025449900152	-1.62041505746893	9.27885209232951e-61	3.00484565508722e-59	coiled-coil domain containing 115	http://www.ncbi.nlm.nih.gov/gene/?term=84317
MAPK6	protein_coding	chr15:52311411-52358462	+	1617.20504366294	1742.94045648661	1885.51603601604	4190.42330809586	4745.69716305603	4364.1635443821	1.34214572924943	1.00488820329227e-60	3.24933910046603e-59	mitogen-activated protein kinase 6	http://www.ncbi.nlm.nih.gov/gene/?term=5597
BMT2	protein_coding	chr7:112459202-112579932	-	478.901364542768	495.465096057428	568.092521250477	147.211070699788	140.930294107471	147.220359920121	-1.82336232691085	1.53199609130696e-60	4.92427315062951e-59	base methyltransferase of 25S rRNA 2 homolog	http://www.ncbi.nlm.nih.gov/gene/?term=154743
STAC	protein_coding	chr3:36421979-36589499	+	317.180860176474	366.213331868534	362.476944529223	842.528769413884	890.470673138318	849.277451289201	1.30264593340719	4.02714558365035e-60	1.28868658676811e-58	SH3 and cysteine rich domain	http://www.ncbi.nlm.nih.gov/gene/?term=6769
APLN	protein_coding	chrX:128779236-128788933	-	637.491794631005	620.800140119386	565.972773036856	209.243408667624	203.565980377458	170.22354115764	-1.64772672777907	5.07976141222252e-60	1.61357127211774e-58	apelin	http://www.ncbi.nlm.nih.gov/gene/?term=8862
TGFB1I1	protein_coding	chr16:31483476-31489281	+	1234.29262364726	1260.20470084172	1075.77221841275	543.477349061483	493.777993428399	526.312786714434	-1.19053059865512	6.6300048877993e-60	2.09368575404188e-58	transforming growth factor beta 1 induced transcript 1	http://www.ncbi.nlm.nih.gov/gene/?term=7041
PLEKHJ1	protein_coding	chr19:2229951-2236352	-	964.062877641651	918.470869766537	852.138781875716	1877.63554326523	1681.76817634916	1922.14582420709	1.00398662463342	6.7271714190728e-60	2.12126865185361e-58	pleckstrin homology domain containing J1	http://www.ncbi.nlm.nih.gov/gene/?term=55111
CDC25A	protein_coding	chr3:48198668-48229801	-	581.150457625973	642.342100817535	608.36773730928	1312.86351102075	1207.82481690625	1314.86183953658	1.0663087688769	9.48529497413393e-60	2.97794144536763e-58	cell division cycle 25A	http://www.ncbi.nlm.nih.gov/gene/?term=993
CASP7	protein_coding	chr10:115438921-115490668	+	190.934530961496	143.939464664905	168.519982982884	577.734013312377	534.491189503891	564.038003943965	1.73880560354991	1.0974727905723e-59	3.425637612191e-58	caspase 7	http://www.ncbi.nlm.nih.gov/gene/?term=840
TCF3	protein_coding	chr19:1609289-1652328	-	2049.15529403485	2011.23578518173	1635.38574680874	5902.33066485001	5752.04385579383	5965.18495851342	1.62903526842115	3.10228911561588e-59	9.57277784247184e-58	transcription factor 3	http://www.ncbi.nlm.nih.gov/gene/?term=6929
CARNMT1	protein_coding	chr9:77595710-77643346	-	447.600621762195	460.214614915002	497.080956094168	1061.03073598715	1032.44489535029	1007.53933820333	1.14279172034071	3.82142411336888e-59	1.17750015476131e-57	carnosine N-methyltransferase 1	http://www.ncbi.nlm.nih.gov/gene/?term=138199
HDGFRP3	protein_coding	chr15:83806804-83876770	-	1062.13853835411	1124.09867643069	1181.75962909381	532.367079574707	521.964052249893	513.431005221424	-1.10306076084989	4.47792426851867e-59	1.3778228518519e-57	None	http://www.ncbi.nlm.nih.gov/gene/?term=HDGFRP3
ARMT1	protein_coding	chr6:151773393-151791236	+	872.247365485303	815.656966434462	933.749088100132	348.12177725233	371.638405201924	309.162755832255	-1.3510886705217	1.41159734417533e-58	4.28839699496304e-57	acidic residue methyltransferase 1	http://www.ncbi.nlm.nih.gov/gene/?term=79624
COL6A1	protein_coding	chr21:47401663-47424963	+	1490.95871444796	1327.76812303137	1273.96867638633	659.209322882072	631.576503222371	651.450092646538	-1.07466241520652	8.69708308779314e-58	2.60912492633794e-56	collagen type VI alpha 1 chain	http://www.ncbi.nlm.nih.gov/gene/?term=1291
GLE1	protein_coding	chr9:131266971-131304580	+	480.98808072814	494.485916025694	448.326747180881	1069.36343810224	1009.47847705129	1025.94188319335	1.12431020291686	1.12408428065269e-57	3.36291142134324e-56	GLE1, RNA export mediator	http://www.ncbi.nlm.nih.gov/gene/?term=2733
ZNF792	protein_coding	chr19:35447258-35454953	-	358.915183883905	349.567271329055	403.812034694836	70.3650400829177	77.2506797329842	91.0925977005752	-2.21811792289122	1.37699306230465e-57	4.10815609748348e-56	zinc finger protein 792	http://www.ncbi.nlm.nih.gov/gene/?term=126375
ASH2L	protein_coding	chr8:37963011-37997598	+	1102.82950396886	1121.16113633548	1099.08944876258	488.851857418165	562.677248325385	511.590750722422	-1.09048712573657	2.41820628765658e-57	7.16505566713061e-56	ASH2 like histone lysine methyltransferase complex subunit	http://www.ncbi.nlm.nih.gov/gene/?term=9070
RPL26L1	protein_coding	chr5:172385732-172396774	+	366.218690532705	355.442351519459	364.596692742844	847.158048366707	843.493908435828	833.635288047688	1.21679700423159	2.59872789324178e-57	7.68938664301676e-56	ribosomal protein L26 like 1	http://www.ncbi.nlm.nih.gov/gene/?term=51121
SMIM3	protein_coding	chr5:150157508-150176298	+	1208.20867133012	1245.51700036571	1245.35207550245	570.32716698786	586.68759472888	646.849456399034	-1.0353869557549	3.2483645724705e-57	9.59845072029588e-56	small integral membrane protein 3	http://www.ncbi.nlm.nih.gov/gene/?term=85027
TRIM2	protein_coding	chr4:154074270-154260474	+	752.26118482644	766.69796484776	800.204950641997	298.125564561836	336.144849648931	304.562119584751	-1.30682661783066	6.31459291888321e-57	1.85824532762776e-55	tripartite motif containing 2	http://www.ncbi.nlm.nih.gov/gene/?term=23321
ENSG00000204044.5	antisense	chr20:44642141-44650712	-	499.768526396483	503.298536311301	403.812034694836	80.5494537791295	123.183516330975	115.015906187595	-2.14763829540494	6.63292147857872e-57	1.94661826001767e-55	None	http://asia.ensembl.org/Homo_sapiens/Gene/Idhistory?g=ENSG00000204044
ADGRB2	protein_coding	chr1:32192706-32229664	-	1162.30091525195	1115.28605614508	1071.53272198551	556.439330129389	511.524771204896	519.871895967929	-1.07589833203034	8.52640980445747e-57	2.49892064825348e-55	adhesion G protein-coupled receptor B2	http://www.ncbi.nlm.nih.gov/gene/?term=576
CENPQ	protein_coding	chr6:49431096-49460820	+	378.738987644934	389.713652630151	408.051531122078	97.2148580092943	98.12924182298	103.054251944085	-1.97845002035525	1.42567077259549e-56	4.13904417850303e-55	centromere protein Q	http://www.ncbi.nlm.nih.gov/gene/?term=55166
MEA1	protein_coding	chr6:42979751-42984624	-	875.37743976336	876.366128401973	870.156641691496	298.125564561836	372.682333306424	378.172299544812	-1.3233451129187	1.42433354780417e-56	4.13904417850303e-55	male-enhanced antigen 1	http://www.ncbi.nlm.nih.gov/gene/?term=4201
ZMAT3	protein_coding	chr3:178735011-178789656	-	927.545344397649	933.158570242548	1021.71863896541	434.226365774848	389.385182978421	434.300061764358	-1.19378364447768	2.16473972043362e-56	6.2594883482418e-55	zinc finger matrin-type 3	http://www.ncbi.nlm.nih.gov/gene/?term=64393
MYO6	protein_coding	chr6:76458893-76629254	+	1162.30091525195	1220.05831954062	1193.41824426873	577.734013312377	621.137222177373	560.357494945962	-1.02525015617256	2.72248174754666e-56	7.86171199826307e-55	myosin VI	http://www.ncbi.nlm.nih.gov/gene/?term=4646
MOB1B	protein_coding	chr4:71768057-71853891	+	668.792537411578	722.634863419727	832.001173846315	275.905025588283	258.894169915947	260.396011608715	-1.48232969770782	3.68365185354003e-56	1.0623081446791e-54	MOB kinase activator 1B	http://www.ncbi.nlm.nih.gov/gene/?term=92597
ENSG00000250899.3	processed_transcript	chr12:3150603-3154116	+	438.210398928023	474.902315391013	402.752160588025	1034.18091806078	983.380274438799	960.612848478793	1.17698996414821	7.86096503638463e-56	2.2549381777677e-54	None	http://asia.ensembl.org/Homo_sapiens/Gene/Idhistory?g=ENSG00000250899
SLC39A13	protein_coding	chr11:47428827-47438052	+	1374.10260806716	1311.12206249189	1197.65774069597	645.321486023601	540.75475813089	594.40220317749	-1.12305731251396	9.55587239939243e-56	2.7266425868808e-54	solute carrier family 39 member 13	http://www.ncbi.nlm.nih.gov/gene/?term=91252
CACNA1A	protein_coding	chr19:13317256-13617274	-	714.700293489752	764.739604784291	700.576784601802	304.606555095789	274.553091483444	282.479065596733	-1.33845985025043	2.10382937992945e-55	5.95393203046614e-54	calcium voltage-gated channel subunit alpha1 A	http://www.ncbi.nlm.nih.gov/gene/?term=773
RAP2C	protein_coding	chrX:131337052-131353508	-	991.190188051481	1012.47215281301	1032.31738003352	450.891770005012	505.261202577897	437.980570762361	-1.12529395676389	2.54245702848117e-55	7.16933052417666e-54	RAP2C, member of RAS oncogene family	http://www.ncbi.nlm.nih.gov/gene/?term=57826
COMMD10	protein_coding	chr5:115420673-115628987	+	534.199343455114	587.508019040429	610.487485522901	157.395484396	206.697764690958	190.466340646657	-1.64681711210625	5.4699044951896e-55	1.53641010528082e-53	COMM domain containing 10	http://www.ncbi.nlm.nih.gov/gene/?term=51397
GSTT1	protein_coding	chr22:24376133-24384311	-	779.38849523627	722.634863419727	816.103062244156	312.939257210871	305.870934618438	324.804919073768	-1.29503398239141	1.02545347368976e-54	2.8580380686063e-53	glutathione S-transferase theta 1	http://www.ncbi.nlm.nih.gov/gene/?term=2952
B4GALT6	protein_coding	chr18:29200999-29264686	-	892.071169246333	879.303668497175	1033.37725414033	411.07997101073	366.418764679425	384.613190291317	-1.26902148937051	1.35318712600402e-54	3.75692055548675e-53	beta-1,4-galactosyltransferase 6	http://www.ncbi.nlm.nih.gov/gene/?term=9331
SNHG15	lncRNA	chr7:45022627-45026259	-	665.662463133521	654.092261198344	705.876155135855	1332.30648262261	1278.81192801224	1439.07901821919	1.00110113727733	2.01687416341478e-54	5.57090561761627e-53	small nucleolar RNA host gene 15	http://www.ncbi.nlm.nih.gov/gene/?term=285958
CNIH3	protein_coding	chr1:224622342-224928251	+	322.397650639903	350.546451360789	317.962232043178	49.9962126904942	75.1628235239847	71.7699254610592	-2.33704524452787	2.34155807415666e-54	6.45947054939768e-53	cornichon family AMPA receptor auxiliary protein 3	http://www.ncbi.nlm.nih.gov/gene/?term=149111
DYNLL2	protein_coding	chr17:56160780-56167618	+	550.893072938086	642.342100817535	524.637682871243	1227.6847782888	1230.79123520525	1200.76606059849	1.08885147014471	2.3942857486566e-54	6.58809836573027e-53	dynein light chain LC8-type 2	http://www.ncbi.nlm.nih.gov/gene/?term=140735
SLC4A8	protein_coding	chr12:51785101-51909547	+	435.080324649966	409.297253264832	370.955937383707	99.0665695904237	115.876019599476	83.7315797045691	-2.03101836304092	2.6012282040427e-54	7.13933026776649e-53	solute carrier family 4 member 8	http://www.ncbi.nlm.nih.gov/gene/?term=9498
FOPNL	protein_coding	chr16:15959576-15982506	-	510.202107323341	506.236076406503	487.542089132872	1040.66190859473	1032.44489535029	1035.14315568835	1.04711577139232	3.12475440365427e-54	8.54363229353571e-53	FGFR1OP N-terminal like	http://www.ncbi.nlm.nih.gov/gene/?term=123811
PPP1R37	protein_coding	chr19:45596431-45650543	+	732.43738106541	705.009622848514	597.768996241174	1361.93386792068	1411.39079728371	1391.23240124515	1.03186630448773	6.6577693388544e-54	1.79984753090432e-52	protein phosphatase 1 regulatory subunit 37	http://www.ncbi.nlm.nih.gov/gene/?term=284352
MOCS2	protein_coding	chr5:52391509-52405602	-	681.312834523807	661.925701452216	740.852000660604	285.16358349393	267.245594751945	253.034993612709	-1.37089324763946	9.47900009216649e-54	2.55613485631456e-52	molybdenum cofactor synthesis 2	http://www.ncbi.nlm.nih.gov/gene/?term=4338
NFIA	protein_coding	chr1:61542946-61928460	+	393.346000942535	401.46381301096	456.805740035365	916.59723265906	927.008156795811	962.453102977794	1.16588975118642	9.80151002327892e-54	2.63980818582076e-52	nuclear factor I A	http://www.ncbi.nlm.nih.gov/gene/?term=4774
ARSB	protein_coding	chr5:78073032-78282357	-	774.171704772841	771.59386500643	815.043188137346	350.899344624024	336.144849648931	322.964664574766	-1.22463297303611	2.19947998903242e-53	5.87979799048272e-52	arylsulfatase B	http://www.ncbi.nlm.nih.gov/gene/?term=411
LOC100126784	lncRNA	chr11:19732480-19736218	-	584.280531904031	678.571761991695	560.673402502803	211.095120248753	185.819202600962	214.389649133677	-1.57520501385257	3.11732080482951e-53	8.30260534948427e-52	uncharacterized LOC100126784	http://www.ncbi.nlm.nih.gov/gene/?term=100126784
ARHGAP22	protein_coding	chr10:49654068-49864310	-	2285.99758107452	2439.13745904951	1932.15049671571	601.80626386706	511.524771204896	603.603475672498	-1.95439579715246	6.51191219755097e-53	1.71533296911099e-51	Rho GTPase activating protein 22	http://www.ncbi.nlm.nih.gov/gene/?term=58504
R3HCC1	protein_coding	chr8:23145605-23153792	+	463.250993152482	445.526914438992	453.626117714934	1028.62578331739	957.282071826305	941.290176239277	1.10397539964451	7.05077993225133e-53	1.85275969022663e-51	R3H domain and coiled-coil containing 1	http://www.ncbi.nlm.nih.gov/gene/?term=203069
ZNF827	protein_coding	chr4:146678779-146860112	-	355.785109605847	363.275791773332	375.19543381095	812.901384115813	827.834986868331	825.354142802181	1.17232736794119	9.99956919247592e-53	2.62443128259392e-51	zinc finger protein 827	http://www.ncbi.nlm.nih.gov/gene/?term=152485
ENSG00000259498.1	antisense	chr15:63338233-63341586	-	244.14579368847	252.628448187384	235.292051711952	691.614275551836	612.785797341375	637.648183904026	1.40773027072443	1.1273622376269e-52	2.9552213996045e-51	None	http://asia.ensembl.org/Homo_sapiens/Gene/Idhistory?g=ENSG00000259498
TRIM9	protein_coding	chr14:51441979-51562422	-	588.453964274774	519.944596850779	519.33831233719	168.505753882777	175.379921555964	195.987104143662	-1.59091614959518	1.14773237290005e-52	3.00497203086558e-51	tripartite motif containing 9	http://www.ncbi.nlm.nih.gov/gene/?term=114088
RGS19	protein_coding	chr20:62704534-62711324	-	447.600621762195	400.484632979226	345.518958820253	915.671376868495	932.22779731831	984.536156965812	1.24638418634073	1.26523617059092e-52	3.30860790372443e-51	regulator of G protein signaling 19	http://www.ncbi.nlm.nih.gov/gene/?term=10287
FLOT2	protein_coding	chr17:27206353-27224754	-	566.543444328373	637.446200658865	579.751136425394	212.946831829883	206.697764690958	228.191557876188	-1.46051982156339	5.19728498481614e-52	1.34283918267977e-50	flotillin 2	http://www.ncbi.nlm.nih.gov/gene/?term=2319
ARHGAP31	protein_coding	chr3:119013220-119138323	+	784.605285699698	894.97054900492	795.965454214755	370.342316225883	327.793424812933	314.68351932926	-1.28946658367116	7.82126536558119e-52	2.01357964119849e-50	Rho GTPase activating protein 31	http://www.ncbi.nlm.nih.gov/gene/?term=57514
SGPP1	protein_coding	chr14:64150934-64194813	-	870.160649299931	877.345308433707	759.929734583195	364.787181482495	341.36449017143	298.121228838246	-1.32130667891181	9.88882168346438e-52	2.53679986179134e-50	sphingosine-1-phosphate phosphatase 1	http://www.ncbi.nlm.nih.gov/gene/?term=81537
PRR16	protein_coding	chr5:119799973-120023027	+	99.1190188051481	99.8763632368729	101.747914253817	394.414566780565	386.253398664921	359.769754554797	1.92277801562046	1.23068696612277e-51	3.14589804358009e-50	proline rich 16	http://www.ncbi.nlm.nih.gov/gene/?term=51334
MYH15	protein_coding	chr3:108099216-108248169	-	684.442908801865	678.571761991695	766.288979224058	272.201602426024	271.421307169945	300.881610586748	-1.33242987815178	2.55051705030728e-51	6.4660995641593e-50	myosin heavy chain 15	http://www.ncbi.nlm.nih.gov/gene/?term=22989
PFKFB4	protein_coding	chr3:48555117-48598613	-	1051.70495742726	979.180031734048	931.629339886511	482.370866884212	432.186235262912	449.02209775637	-1.11816330964035	3.03262874933764e-51	7.67034906155657e-50	6-phosphofructo-2-kinase/fructose-2,6-biphosphatase 4	http://www.ncbi.nlm.nih.gov/gene/?term=5210
STX2	protein_coding	chr12:131274145-131323819	-	464.294351245167	462.172974978471	455.745865928555	965.66758955899	1000.0831241108	931.168776494768	1.06672424720448	3.7646648676161e-51	9.47747798840418e-50	syntaxin 2	http://www.ncbi.nlm.nih.gov/gene/?term=2054
ADGRE1	protein_coding	chr19:6887560-6940464	+	558.196579586887	478.819035517949	509.799445375895	126.842243307365	177.467777764964	162.862523161634	-1.73092664549754	4.38798585094451e-51	1.10338177392784e-49	adhesion G protein-coupled receptor E1	http://www.ncbi.nlm.nih.gov/gene/?term=2015
TM4SF19	protein_coding	chr3:196050417-196065291	-	568.630160513744	570.86195850095	632.744841765924	221.279533944965	201.478124168459	225.431176127686	-1.44836039586308	4.75555772347568e-51	1.19441914915203e-49	transmembrane 4 L six family member 19	http://www.ncbi.nlm.nih.gov/gene/?term=116211
MXI1	protein_coding	chr10:111967363-112047123	+	1026.6643632028	1017.36805297168	1093.79007822853	522.182665878495	457.240509770907	515.271259720425	-1.06728185713117	8.0136851048201e-51	2.01040183814302e-49	MAX interactor 1, dimerization protein	http://www.ncbi.nlm.nih.gov/gene/?term=4601
SLC37A3	protein_coding	chr7:140033552-140098350	-	1291.67731874498	1335.60156328524	1544.23657362303	687.910852389577	699.431830014857	661.571492391046	-1.02578282627247	6.04368160335857e-50	1.48513677625194e-48	solute carrier family 37 member 3	http://www.ncbi.nlm.nih.gov/gene/?term=84255
SPRED3	protein_coding	chr19:38880840-38890524	+	231.625496576241	272.212048822065	257.549407954974	43.5152221565412	39.6692679709919	42.3258534770349	-2.59931819055963	1.86907764429239e-49	4.54129101425373e-48	sprouty related EVH1 domain containing 3	http://www.ncbi.nlm.nih.gov/gene/?term=399473
CLGN	protein_coding	chr4:141309607-141348815	-	584.280531904031	634.508660563663	665.600939077052	224.057101316659	247.410960766449	253.034993612709	-1.37966228610001	3.10691171344242e-49	7.52346334196819e-48	calmegin	http://www.ncbi.nlm.nih.gov/gene/?term=1047
SLC30A9	protein_coding	chr4:41992523-42089551	+	937.978925324507	938.054470401218	1005.82052736325	431.448798403154	485.426568592401	453.622734003874	-1.07371533175773	3.47591125887326e-49	8.40757930477743e-48	solute carrier family 30 member 9	http://www.ncbi.nlm.nih.gov/gene/?term=10463
DOT1L	protein_coding	chr19:2164148-2232577	+	2875.49490344198	2680.99492688782	2370.9383769353	6180.08740201942	6001.54267276927	5936.6610137789	1.19243428153135	3.95604446426955e-49	9.53689290493551e-48	DOT1 like histone lysine methyltransferase	http://www.ncbi.nlm.nih.gov/gene/?term=84444
C19orf68	protein_coding	chr19:48673949-48700877	+	190.934530961496	187.023386061203	152.621871380725	576.808157521813	511.524771204896	505.149859975917	1.58555550319944	9.88603236041521e-49	2.36476521578038e-47	None	http://www.ncbi.nlm.nih.gov/gene/?term=C19orf68
INPP5A	protein_coding	chr10:134351283-134596984	+	472.641215986653	483.71493567662	486.482215026062	982.332993789154	953.106359408305	979.015393468808	1.01465459162176	1.19737169794621e-48	2.85781532327493e-47	inositol polyphosphate-5-phosphatase A	http://www.ncbi.nlm.nih.gov/gene/?term=3632
STAM2	protein_coding	chr2:152973315-153032506	-	1098.65607159811	1090.80655535173	1180.699754987	513.849963763412	598.170803878378	486.747314985902	-1.078564167818	2.55529696809687e-48	6.03217644927786e-47	signal transducing adaptor molecule 2	http://www.ncbi.nlm.nih.gov/gene/?term=10254
DUSP8	protein_coding	chr11:1575281-1593150	-	78.2518569514327	81.271942633926	74.1911874767415	350.899344624024	321.529856185934	306.402374083753	2.06539136398028	6.57245659009512e-48	1.53144619575032e-46	dual specificity phosphatase 8	http://www.ncbi.nlm.nih.gov/gene/?term=1850
KCNB1	protein_coding	chr20:47980414-48099181	-	557.153221494201	507.215256438237	520.398186444001	1102.69424656257	1007.39062084229	1071.94824566838	1.00711934103496	1.32631906787582e-47	3.06400982525324e-46	potassium voltage-gated channel subfamily B member 1	http://www.ncbi.nlm.nih.gov/gene/?term=3745
TM4SF19-TCTEX1D2	lncRNA	chr3:196042956-196065291	-	509.158749230655	529.73639716812	555.37403196875	205.539985505365	179.555633973963	198.747485892164	-1.44653885148249	2.03096021337748e-47	4.67185735984597e-46	TM4SF19-TCTEX1D2 readthrough (NMD candidate)	http://www.ncbi.nlm.nih.gov/gene/?term=100534611
MEX3A	protein_coding	chr1:156041804-156051789	-	496.638452118426	493.50673599396	450.446495394502	1033.25506227021	963.545640453303	961.532975728293	1.03786126987128	2.31873833353944e-47	5.31685222977196e-46	mex-3 RNA binding family member A	http://www.ncbi.nlm.nih.gov/gene/?term=92312
NTSR1	protein_coding	chr20:61340189-61394123	+	2888.01520055421	2854.30979250475	2680.42161612399	718.464093478213	536.57904571289	520.79202321743	-2.24534906418759	3.77273516024569e-47	8.632529603952e-46	neurotensin receptor 1	http://www.ncbi.nlm.nih.gov/gene/?term=4923
ZNF252P	misc_RNA	chr8:146198975-146228285	-	350.568319142418	306.483349932757	338.099840072579	726.796795593295	761.023588180345	774.747144079639	1.18614698066515	6.52270196340398e-47	1.48618525748445e-45	zinc finger protein 252, pseudogene	http://www.ncbi.nlm.nih.gov/gene/?term=286101
NDUFB6	protein_coding	chr9:32553524-32573182	-	872.247365485303	895.949729036654	872.276389905118	389.785287827742	397.736607814419	449.942225005871	-1.09246297726983	6.96057632175694e-47	1.58261524789421e-45	NADH:ubiquinone oxidoreductase subunit B6	http://www.ncbi.nlm.nih.gov/gene/?term=4712
TOX2	protein_coding	chr20:42543492-42698256	+	449.687337947567	446.506094470726	388.973797199487	141.6559359564	134.666725480473	121.4567969341	-1.69321496673449	7.74868266032203e-47	1.7581044691487e-45	TOX high mobility group box family member 2	http://www.ncbi.nlm.nih.gov/gene/?term=84969
TDG	protein_coding	chr12:104359593-104382656	+	490.378303562312	460.214614915002	535.236423939349	1004.55353276271	1020.96168620079	988.216665963815	1.02133891816858	1.23780811423188e-46	2.79379887851709e-45	thymine DNA glycosylase	http://www.ncbi.nlm.nih.gov/gene/?term=6996
ARL13B	protein_coding	chr3:93698983-93774522	+	651.05544983592	647.238000976206	669.840435504294	271.275746635459	288.124156841941	284.319320095735	-1.2225476890291	2.88474514218058e-46	6.45036180860254e-45	ADP ribosylation factor like GTPase 13B	http://www.ncbi.nlm.nih.gov/gene/?term=200894
MEMO1	protein_coding	chr2:32092878-32236121	-	742.870961992268	781.38566532377	765.229105117248	365.713037273059	347.628058798429	335.846446067777	-1.12587901546986	9.5465980023219e-46	2.0998626970484e-44	Methylation modifier for class I HLA	http://www.ncbi.nlm.nih.gov/gene/?term=7795
GALNT13	protein_coding	chr2:154728411-155310489	+	234.755570854298	226.190587330565	278.746890091186	640.692207070777	636.79614374487	597.162584925993	1.34313557527733	1.10915670829242e-45	2.43473423771506e-44	polypeptide N-acetylgalactosaminyltransferase 13	http://www.ncbi.nlm.nih.gov/gene/?term=114805
ITGB1P1	pseudogene	chr19:14733033-14734100	-	661.489030762778	706.967982911983	699.516910494991	289.792862446753	282.904516319442	319.284155576763	-1.21177133043811	1.40130761950619e-45	3.06358750823216e-44	integrin subunit beta 1 pseudogene 1	http://www.ncbi.nlm.nih.gov/gene/?term=100422691
ZNF766	protein_coding	chr19:52772824-52795976	+	229.538780390869	225.211407298831	232.11242939152	597.176984914236	554.325823489387	572.319149189472	1.32855929046924	1.44039615975228e-45	3.1426825303686e-44	zinc finger protein 766	http://www.ncbi.nlm.nih.gov/gene/?term=90321
MALL	protein_coding	chr2:110841447-110874143	-	547.762998660029	590.445559135631	564.912898930046	232.389803431742	224.444542467454	221.750667129683	-1.32780598513108	1.58465930741148e-45	3.45046784678307e-44	mal, T-cell differentiation protein like	http://www.ncbi.nlm.nih.gov/gene/?term=7851
CORO2B	protein_coding	chr15:68810712-69020145	+	182.58766622001	195.83600634681	180.178598157801	14.8136926490353	9.39535294049808	5.52076349700456	-4.23097977383643	1.99259248991239e-45	4.31695063010106e-44	coronin 2B	http://www.ncbi.nlm.nih.gov/gene/?term=10391
HES1	protein_coding	chr3:193853931-193856401	+	443.427189391452	503.298536311301	499.200704307789	166.654042301647	168.072424824466	175.744304654645	-1.50199318933787	2.59515367634027e-45	5.61114308397895e-44	hes family bHLH transcription factor 1	http://www.ncbi.nlm.nih.gov/gene/?term=3280
ZNF780A	protein_coding	chr19:40575059-40596845	-	579.063741440602	575.75785865962	575.511639998152	239.796649756259	206.697764690958	241.073339369199	-1.32826715648618	3.5280327555284e-45	7.58263756412075e-44	zinc finger protein 780A	http://www.ncbi.nlm.nih.gov/gene/?term=284323
NDRG1	protein_coding	chr8:134249414-134309547	-	5612.22318055675	5181.82072793658	5294.07116351891	2402.59577651542	2034.61587567008	2437.41708392751	-1.22609733854792	3.71268901294279e-45	7.97157879518531e-44	N-myc downstream regulated 1	http://www.ncbi.nlm.nih.gov/gene/?term=10397
PTK7	protein_coding	chr6:43044006-43129458	+	628.101571796833	638.425380690599	572.33201767772	244.425928709083	257.850241811447	252.114866363208	-1.2868109753088	4.5028072637878e-45	9.63930990067556e-44	protein tyrosine kinase 7 (inactive)	http://www.ncbi.nlm.nih.gov/gene/?term=5754
HPS3	protein_coding	chr3:148847371-148890983	+	584.280531904031	539.52819748546	561.733276609614	196.281427599718	224.444542467454	231.872066874191	-1.36943692059313	4.83096171812415e-45	1.03213425431733e-43	HPS3, biogenesis of lysosomal organelles complex 2 subunit 1	http://www.ncbi.nlm.nih.gov/gene/?term=84343
SLC35A5	protein_coding	chr3:112280857-112303286	+	735.567455343467	759.843704625621	808.683943496482	366.638893063624	348.671986902929	326.64517357277	-1.14486926067668	5.88353641509661e-45	1.2532976978904e-43	solute carrier family 35 member A5	http://www.ncbi.nlm.nih.gov/gene/?term=55032
PI4K2B	protein_coding	chr4:25235653-25280831	+	425.690101815794	483.71493567662	503.440200735031	168.505753882777	156.589215674968	124.217178682602	-1.65455373535198	1.04212992007256e-44	2.19395772646856e-43	phosphatidylinositol 4-kinase type 2 beta	http://www.ncbi.nlm.nih.gov/gene/?term=55300
NLRP1	protein_coding	chr17:5404719-5487832	-	973.453100475823	1063.38951446318	1067.29322555827	555.513474338824	493.777993428399	489.507696734404	-1.01166325767569	1.35238085273032e-44	2.83331003093841e-43	NLR family pyrin domain containing 1	http://www.ncbi.nlm.nih.gov/gene/?term=22861
MAZ	protein_coding	chr16:29817417-29822504	+	1976.12022754685	1900.58844159579	1627.96662806107	4543.17436430102	4203.89847682064	4259.26903793901	1.24036936514715	2.00250179631674e-44	4.16304512035049e-43	MYC associated zinc finger protein	http://www.ncbi.nlm.nih.gov/gene/?term=4150
CCL2	protein_coding	chr17:32582296-32584222	+	670.87925359695	609.049979738578	680.4391765724	296.273852980706	263.069882333946	254.87524811171	-1.26607652921156	5.33704707470453e-44	1.09581955146025e-42	C-C motif chemokine ligand 2	http://www.ncbi.nlm.nih.gov/gene/?term=6347
USP40	protein_coding	chr2:234384165-234474236	-	508.11539113797	517.007056755577	456.805740035365	1038.8101970136	1064.80666658978	937.609667241274	1.03540341148395	8.04689716357539e-44	1.64595623800406e-42	ubiquitin specific peptidase 40	http://www.ncbi.nlm.nih.gov/gene/?term=55230
ZBTB7A	protein_coding	chr19:4043302-4066943	-	709.483503026323	645.279640912738	558.553654289182	2071.13940349325	1819.56668614313	1825.53246300951	1.57892303264797	1.44928565061542e-43	2.93939624913549e-42	zinc finger and BTB domain containing 7A	http://www.ncbi.nlm.nih.gov/gene/?term=51341
ZDBF2	protein_coding	chr2:207139365-207179151	+	498.725168303798	483.71493567662	484.362466812441	191.652148646894	178.511705869464	186.785831648654	-1.39566854261788	2.1552818731209e-43	4.35899704676136e-42	zinc finger DBF-type containing 2	http://www.ncbi.nlm.nih.gov/gene/?term=57683
TMEM87B	protein_coding	chr2:112812800-112876895	+	559.239937679572	529.73639716812	543.715416793834	196.281427599718	239.059535930451	195.066976894161	-1.37701557676781	3.32287867836173e-43	6.67046277440646e-42	transmembrane protein 87B	http://www.ncbi.nlm.nih.gov/gene/?term=84910
FAM160B1	protein_coding	chr10:116581503-116659586	+	948.412506251364	973.304951543644	1081.0715889468	491.62942478986	524.051908458893	470.185024494888	-1.01612569238686	4.60873329096532e-43	9.19193343350424e-42	family with sequence similarity 160 member B1	http://www.ncbi.nlm.nih.gov/gene/?term=57700
HKR1	protein_coding	chr19:37803739-37855357	+	279.619968839786	229.128127425767	285.106134732049	625.878514421742	652.455065312367	638.568311153527	1.27392773083456	5.30884390671701e-43	1.05396165795117e-41	HKR1, GLI-Kruppel zinc finger family member	http://www.ncbi.nlm.nih.gov/gene/?term=284459
MAD1L1	protein_coding	chr7:1855428-2272583	-	314.050785898417	279.066309044204	323.261602577231	702.724545038613	663.938274461864	708.497982115585	1.18161545955356	6.83183511097376e-43	1.34764966572633e-41	MAD1 mitotic arrest deficient like 1	http://www.ncbi.nlm.nih.gov/gene/?term=8379
RPS6KA4	protein_coding	chr11:64126625-64139687	+	2027.24477408845	2054.31970657803	1642.80486555642	4881.11172785714	4873.056391805	4939.24307532008	1.35974056612591	1.40704138437268e-42	2.75041573777828e-41	ribosomal protein S6 kinase A4	http://www.ncbi.nlm.nih.gov/gene/?term=8986
SYNE3	protein_coding	chr14:95873603-95942173	-	776.258420958212	782.364845355504	770.528475651301	384.230153084354	367.462692783925	377.252172295311	-1.04421746510302	2.49340200574916e-42	4.82161891890616e-41	spectrin repeat containing nuclear envelope family member 3	http://www.ncbi.nlm.nih.gov/gene/?term=161176
TMEM156	protein_coding	chr4:38968365-39034041	-	348.481602957047	378.942672281077	376.25530791776	124.064675935671	113.788163390477	106.734760942088	-1.67943387860709	3.11416141515634e-42	6.00588272923009e-41	transmembrane protein 156	http://www.ncbi.nlm.nih.gov/gene/?term=80008
UBALD2	protein_coding	chr17:74261286-74267379	+	961.976161456279	935.116930306016	812.923439923724	407.376547848471	420.703026113414	449.942225005871	-1.08451539480913	7.14046574346843e-42	1.36249169663355e-40	UBA like domain containing 2	http://www.ncbi.nlm.nih.gov/gene/?term=283991
RAPGEF3	protein_coding	chr12:48128453-48152889	-	289.010191673958	306.483349932757	333.860343645337	84.2528769413884	78.294607837484	88.3322159520729	-1.88650936585284	1.43458820816669e-41	2.71340676851143e-40	Rap guanine nucleotide exchange factor 3	http://www.ncbi.nlm.nih.gov/gene/?term=10411
RIT1	protein_coding	chr1:155867599-155881193	-	325.52772491796	371.109232027204	340.2195882862	753.646613519672	767.287156807343	713.098618363088	1.10559269742505	2.71313476708665e-41	5.0915474343242e-40	Ras like without CAAX 1	http://www.ncbi.nlm.nih.gov/gene/?term=6016
PBDC1	protein_coding	chrX:75392764-75398145	+	350.568319142418	407.338893201364	343.399210606632	770.312017749836	790.253575106339	789.469180071651	1.09138157484732	3.65314513266266e-41	6.84370640637585e-40	polysaccharide biosynthesis domain containing 1	http://www.ncbi.nlm.nih.gov/gene/?term=51260
WASF3	protein_coding	chr13:27131840-27263082	+	677.139402153064	678.571761991695	666.660813183863	281.460160331671	321.529856185934	317.443901077762	-1.13715176393039	7.14599627323921e-41	1.33178187663474e-39	WAS protein family member 3	http://www.ncbi.nlm.nih.gov/gene/?term=10810
CNN1	protein_coding	chr19:11649532-11661138	+	108.50924163932	97.9180031734048	91.1491731857109	333.308084603295	333.013065335432	334.006191568776	1.7490289794253	1.07368878705325e-40	1.99584146302498e-39	calponin 1	http://www.ncbi.nlm.nih.gov/gene/?term=1264
ZFYVE28	protein_coding	chr4:2271324-2420370	-	361.001900069276	319.2126903453	335.980091858958	107.399271705506	81.4263921509834	103.974379193586	-1.78883214946757	1.26670868378234e-40	2.35261458036961e-39	zinc finger FYVE-type containing 28	http://www.ncbi.nlm.nih.gov/gene/?term=57732
PADI3	protein_coding	chr1:17575593-17610728	+	344.308170586304	390.692832661885	332.800469538526	104.621704333812	88.7338888824819	118.696415185598	-1.77068822019088	1.34710065960671e-40	2.49977441988874e-39	peptidyl arginine deiminase 3	http://www.ncbi.nlm.nih.gov/gene/?term=51702
SKI	protein_coding	chr1:2160134-2241652	+	1224.90240081309	1135.8488368115	995.221786295146	2863.67196021664	2682.89522856445	2565.31477160812	1.27314793189098	1.97387189210648e-40	3.6503110333476e-39	SKI proto-oncogene	http://www.ncbi.nlm.nih.gov/gene/?term=6497
SYT11	protein_coding	chr1:155829260-155854990	+	171.110727200466	170.377325521724	169.579857089695	12.0361252773412	12.5271372539974	23.9233084870197	-3.38640812123578	2.01197354048689e-40	3.71759011758058e-39	synaptotagmin 11	http://www.ncbi.nlm.nih.gov/gene/?term=23208
SRD5A1	protein_coding	chr5:6633435-6669675	+	271.2731040983	265.357788599927	263.908652595838	696.24355450466	639.927928058369	574.159403688474	1.25465664470106	2.99706218219222e-40	5.5094930327959e-39	steroid 5 alpha-reductase 1	http://www.ncbi.nlm.nih.gov/gene/?term=6715
RPUSD1	protein_coding	chr16:834974-838383	-	392.302642849849	310.400070059693	317.962232043178	886.043991570425	717.178607791354	858.478723784208	1.2725573658455	3.13126596837752e-40	5.75130483987708e-39	RNA pseudouridylate synthase domain containing 1	http://www.ncbi.nlm.nih.gov/gene/?term=113000
CXCL8	protein_coding	chr4:74606223-74609433	+	310.920711620359	295.712369583682	383.674426665434	94.4372906376001	75.1628235239847	89.2523432015737	-1.93020076474103	3.62614361443258e-40	6.63768661624947e-39	C-X-C motif chemokine ligand 8	http://www.ncbi.nlm.nih.gov/gene/?term=3576
SEC14L2	protein_coding	chr22:30792930-30821291	+	579.063741440602	500.360996216098	550.074661434697	205.539985505365	238.015607825951	194.14684964466	-1.35638737580068	3.80872396424297e-40	6.96599810564337e-39	SEC14 like lipid binding 2	http://www.ncbi.nlm.nih.gov/gene/?term=23541
KLF7	protein_coding	chr2:207938861-208031970	-	274.403178376357	251.64926815565	289.345631159292	596.251129123671	660.806490148365	621.085893413013	1.20416700170635	4.73706542464712e-40	8.64194368009947e-39	Kruppel like factor 7	http://www.ncbi.nlm.nih.gov/gene/?term=8609
LAMA5	protein_coding	chr20:60884116-60942368	-	10229.0827406913	9966.09436298914	8423.87940093059	3566.39650525525	2942.8333265849	3336.38140668975	-1.53926540839108	4.88248056906761e-40	8.89971141703462e-39	laminin subunit alpha 5	http://www.ncbi.nlm.nih.gov/gene/?term=3911
TNS1	protein_coding	chr2:218664512-218808796	-	744.957678177639	777.468945196834	740.852000660604	357.380335157977	386.253398664921	320.204282826264	-1.09212704437646	5.49174611290262e-40	9.99340488952793e-39	tensin 1	http://www.ncbi.nlm.nih.gov/gene/?term=7145
NFATC2	protein_coding	chr20:50003494-50179370	-	90.7721540636619	85.1886627608622	102.807788360627	341.640786718377	325.705568603934	302.72186508575	1.80095044345013	7.89703093941389e-40	1.43220712251335e-38	nuclear factor of activated T-cells 2	http://www.ncbi.nlm.nih.gov/gene/?term=4773
TTYH3	protein_coding	chr7:2671603-2704436	+	3754.0024174834	3668.00839887574	2961.28825442879	1301.75324153398	1207.82481690625	1312.10145778808	-1.44182187643926	1.27363076003747e-39	2.29444740757377e-38	tweety family member 3	http://www.ncbi.nlm.nih.gov/gene/?term=80727
FGFRL1	protein_coding	chr4:1005610-1020686	+	483.074796913511	403.422173074428	370.955937383707	899.931828428895	904.041738496815	862.159232782211	1.0840836898241	2.3920277937623e-39	4.277135790171e-38	fibroblast growth factor receptor like 1	http://www.ncbi.nlm.nih.gov/gene/?term=53834
ARFGEF3	protein_coding	chr6:138483053-138665800	+	564.456728143001	556.174258024939	575.511639998152	232.389803431742	256.806313706948	246.594102866203	-1.20614333912064	2.55766697747123e-39	4.56575262094038e-38	ARFGEF family member 3	http://www.ncbi.nlm.nih.gov/gene/?term=57221
PSMB10	protein_coding	chr16:67968407-67970780	-	642.708585094434	682.488482118631	692.097791747317	297.199708771271	317.354143767935	322.964664574766	-1.10599831169887	2.8600166027868e-39	5.09705929209528e-38	proteasome subunit beta 10	http://www.ncbi.nlm.nih.gov/gene/?term=5699
HIC2	protein_coding	chr22:21771693-21805752	+	322.397650639903	298.649909678885	347.638707033874	691.614275551836	678.553267924862	706.657727616583	1.10219685027323	4.73222978911471e-39	8.37837405285883e-38	HIC ZBTB transcriptional repressor 2	http://www.ncbi.nlm.nih.gov/gene/?term=23119
GATSL3	protein_coding	chr22:30681107-30685616	-	387.08585238642	333.90039082131	365.656566849654	105.547560124377	112.744235285977	127.897687680606	-1.64848910623125	6.2951870101246e-39	1.10819918026643e-37	None	http://www.ncbi.nlm.nih.gov/gene/?term=GATSL3
HOXB3	protein_coding	chr17:46626232-46659984	-	1081.96234211514	945.88791065509	1058.81423270378	487.926001627601	466.635862711405	566.798385692468	-1.01808073669443	1.20804659091342e-38	2.10603764033332e-37	homeobox B3	http://www.ncbi.nlm.nih.gov/gene/?term=3213
DHTKD1	protein_coding	chr10:12110916-12165227	+	647.925375557863	684.446842182099	609.427611416091	299.977276142965	300.651294095939	287.079701844237	-1.13051261173071	1.30247567971235e-38	2.2688286033699e-37	dehydrogenase E1 and transketolase domain containing 1	http://www.ncbi.nlm.nih.gov/gene/?term=55526
ACTR6	protein_coding	chr12:100593865-100618202	+	515.41889778677	530.715577199854	578.691262318583	205.539985505365	238.015607825951	229.111685125689	-1.27378366935272	1.5054812547292e-38	2.62033804207499e-37	ARP6 actin related protein 6 homolog	http://www.ncbi.nlm.nih.gov/gene/?term=64431
PLEKHA5	protein_coding	chr12:19282626-19529334	+	447.600621762195	507.215256438237	478.003222171577	192.578004437459	189.994915018961	183.105322650651	-1.34174280008227	1.54160731352901e-38	2.67889927371091e-37	pleckstrin homology domain containing A5	http://www.ncbi.nlm.nih.gov/gene/?term=54477
RND3	protein_coding	chr2:151324707-151344209	-	352.65503532779	415.172333455236	436.668132005964	801.791114629036	835.142483599829	863.999487281213	1.05386241823499	2.34442126254401e-38	4.05115994167606e-37	Rho family GTPase 3	http://www.ncbi.nlm.nih.gov/gene/?term=390
CXCL1	protein_coding	chr4:74735109-74737019	+	483.074796913511	499.381816184364	493.901333773736	212.020976039318	182.687418287463	204.268249389169	-1.29885797970923	2.85365359133489e-38	4.9271716684919e-37	C-X-C motif chemokine ligand 1	http://www.ncbi.nlm.nih.gov/gene/?term=2919
PLAT	protein_coding	chr8:42032236-42065242	-	229.538780390869	249.690908092182	252.250037420921	58.3289148055766	52.1964052249893	61.6485257165509	-2.08349518765851	3.06847302258616e-38	5.28962627995699e-37	plasminogen activator, tissue type	http://www.ncbi.nlm.nih.gov/gene/?term=5327
FGF1	protein_coding	chr5:141971743-142077635	-	293.183624044701	295.712369583682	329.620847218094	98.140713799859	86.6460326734823	82.8114524550683	-1.77781546191887	6.41653289491106e-38	1.09736429556674e-36	fibroblast growth factor 1	http://www.ncbi.nlm.nih.gov/gene/?term=2246
MEGF6	protein_coding	chr1:3404506-3528059	-	210.758334722525	217.377967044959	173.819353516937	536.99635852753	491.6901372194	495.028460231408	1.3384803913726	7.86445194761328e-38	1.33863011874269e-36	multiple EGF like domains 6	http://www.ncbi.nlm.nih.gov/gene/?term=1953
ZSCAN31	protein_coding	chr6:28292514-28324048	-	105.379167361263	108.688983522479	127.184892817271	338.863219346683	337.188777753431	386.453444790319	1.64084563142522	3.54771939401524e-37	5.94959153033611e-36	zinc finger and SCAN domain containing 31	http://www.ncbi.nlm.nih.gov/gene/?term=64288
SLC16A7	protein_coding	chr12:59989821-60183636	+	684.442908801865	707.947162943717	838.360418487179	334.233940393859	350.759843111928	334.926318818276	-1.12922743220188	4.95018763900543e-37	8.26945498859375e-36	solute carrier family 16 member 7	http://www.ncbi.nlm.nih.gov/gene/?term=9194
NTNG2	protein_coding	chr9:135037334-135118220	+	212.845050907897	172.335685585192	182.298346371422	38.8859432037177	21.9224901944955	20.2427994890167	-2.79994268095699	6.82502798993398e-37	1.13575196134495e-35	netrin G2	http://www.ncbi.nlm.nih.gov/gene/?term=84628
SMAD6	protein_coding	chr15:66994674-67074338	+	245.189151781156	277.107948980736	199.256332080391	706.427968200872	600.258660087378	570.478894690471	1.37728624035125	1.44986929736013e-36	2.39245048303887e-35	SMAD family member 6	http://www.ncbi.nlm.nih.gov/gene/?term=4091
ENSG00000264334.1	lincRNA	chr18:75694976-75698566	-	139.809984419893	157.647985109182	179.11872405099	435.152221565412	483.338712383401	403.935862530833	1.47138023968614	1.692250504935e-36	2.78602217275885e-35	None	http://asia.ensembl.org/Homo_sapiens/Gene/Idhistory?g=ENSG00000264334
IL6R	protein_coding	chr1:154377669-154441926	+	46.9511141708596	58.7508019040429	45.5745865928555	202.762418133671	272.465235274444	251.194739113707	2.25795175448267	1.83374206777862e-36	3.00750407471664e-35	interleukin 6 receptor	http://www.ncbi.nlm.nih.gov/gene/?term=3570
RAB27A	protein_coding	chr15:55495164-55582013	-	259.796165078757	304.524989869289	284.046260625239	78.6977421980001	55.3281895384887	85.5718342035706	-1.94182412233925	1.87881810388335e-36	3.07909491986952e-35	RAB27A, member RAS oncogene family	http://www.ncbi.nlm.nih.gov/gene/?term=5873
POLR3B	protein_coding	chr12:106751436-106903976	+	690.703057357979	707.947162943717	786.42658725346	299.977276142965	374.770189515424	331.245809820273	-1.12169948117897	2.4853805359343e-36	4.06083355341762e-35	RNA polymerase III subunit B	http://www.ncbi.nlm.nih.gov/gene/?term=55703
TWISTNB	protein_coding	chr7:19735085-19748660	-	661.489030762778	658.00898132528	710.115651563097	318.494391954259	343.45234638043	278.79855659873	-1.11175036921522	2.73180597112639e-36	4.46009138143084e-35	TWIST neighbor	http://www.ncbi.nlm.nih.gov/gene/?term=221830
TRPV2	protein_coding	chr17:16318856-16340317	+	405.866298054764	404.401353106162	361.417070422412	142.581791746965	147.19386273447	138.939214674615	-1.45210907204852	3.09583786256229e-36	5.04679983632796e-35	transient receptor potential cation channel subfamily V member 2	http://www.ncbi.nlm.nih.gov/gene/?term=51393
TCTA	protein_coding	chr3:49449639-49453909	+	194.064605239553	202.690266568948	220.453814216603	495.332847952118	477.075143756403	497.788841979911	1.25328973729508	6.40001319817152e-36	1.03318598714877e-34	T-cell leukemia translocation altered	http://www.ncbi.nlm.nih.gov/gene/?term=6988
SIGIRR	protein_coding	chr11:405716-417397	-	164.850578644352	187.023386061203	118.705899962786	4.62927895282354	6.26356862699872	9.20127249500759	-4.54721214232215	1.02194802146685e-35	1.63754282371542e-34	single Ig and TIR domain containing	http://www.ncbi.nlm.nih.gov/gene/?term=59307
EXOC1	protein_coding	chr4:56719816-56771244	+	738.697529621525	756.906164530419	752.510615835521	338.863219346683	401.912320232418	380.012554043814	-1.00639709065293	1.18843874516818e-35	1.90291155638493e-34	exocyst complex component 1	http://www.ncbi.nlm.nih.gov/gene/?term=55763
USP42	protein_coding	chr7:6144550-6201195	+	351.611677235104	327.046130599172	254.369785634542	727.72265138386	690.036477074359	690.095437125569	1.17471526355124	1.43247007212667e-35	2.28518120811936e-34	ubiquitin specific peptidase 42	http://www.ncbi.nlm.nih.gov/gene/?term=84132
MUC15	protein_coding	chr11:26580579-26593815	-	254.579374615328	227.169767362299	276.627141877565	44.4410779471059	76.2067516284844	52.4472532215433	-2.14169660917066	1.45980838445314e-35	2.32535848850942e-34	mucin 15, cell surface associated	http://www.ncbi.nlm.nih.gov/gene/?term=143662
YOD1	protein_coding	chr1:207217194-207226325	-	314.050785898417	331.942030757842	317.962232043178	657.357611300942	672.289699297863	647.769583648535	1.03555919372373	1.76459330733245e-35	2.80258937046918e-34	YOD1 deubiquitinase	http://www.ncbi.nlm.nih.gov/gene/?term=55432
VDR	protein_coding	chr12:48235320-48298814	-	387.08585238642	337.817110948247	348.698581140685	686.059140808448	749.540379030847	784.868543824148	1.04896921350096	3.42554647057638e-35	5.39692222935448e-34	vitamin D receptor	http://www.ncbi.nlm.nih.gov/gene/?term=7421
CNIH4	protein_coding	chr1:224544513-224567154	+	465.337709337853	532.673937263322	551.134535541508	206.46584129593	232.795967303452	204.268249389169	-1.27010348518118	3.74659539574498e-35	5.89413405302924e-34	cornichon family AMPA receptor auxiliary protein 4	http://www.ncbi.nlm.nih.gov/gene/?term=29097
DYNLT3	protein_coding	chrX:37698089-37706889	-	306.747279249616	265.357788599927	333.860343645337	98.140713799859	72.0310392104853	87.4120887025721	-1.80775248893001	7.07324108722333e-35	1.10471444312382e-33	dynein light chain Tctex-type 3	http://www.ncbi.nlm.nih.gov/gene/?term=6990
FADS2	protein_coding	chr11:61583675-61634826	+	597.844187108946	588.487199072163	620.026352484197	285.16358349393	295.43165357344	281.558938347232	-1.06762241544713	1.27824974614169e-34	1.98491693146374e-33	fatty acid desaturase 2	http://www.ncbi.nlm.nih.gov/gene/?term=9415
DENND6A	protein_coding	chr3:57611181-57678816	-	573.846950977173	598.278999389503	570.212269464099	287.015295075059	269.333450960945	265.916775105719	-1.08324816401969	5.10734704264219e-34	7.7798798392857e-33	DENN domain containing 6A	http://www.ncbi.nlm.nih.gov/gene/?term=201627
BEND6	protein_coding	chr6:56819773-56892144	+	429.863534186537	463.152155010205	468.464355210282	190.72629285633	200.434196063959	172.063795656642	-1.27579169501441	6.09751458746597e-34	9.24254842731684e-33	BEN domain containing 6	http://www.ncbi.nlm.nih.gov/gene/?term=221336
SOX12	protein_coding	chr20:306215-310872	+	2118.01692815211	1984.79792432492	1793.30698872352	4814.45011093648	4084.89067290767	4374.28494412661	1.17079911131165	7.37335752831203e-34	1.11373792036042e-32	SRY-box 12	http://www.ncbi.nlm.nih.gov/gene/?term=6666
ITPKA	protein_coding	chr15:41786056-41795757	+	209.71497662984	234.024027584437	178.05884994418	37.960087413153	41.7571241799915	48.7667442235402	-2.27512464795612	7.72533270062438e-34	1.16446047685615e-32	inositol-trisphosphate 3-kinase A	http://www.ncbi.nlm.nih.gov/gene/?term=3706
PROM2	protein_coding	chr2:95940196-95957056	+	310.920711620359	295.712369583682	333.860343645337	102.769992752682	91.8656731959812	112.255524439093	-1.61129079880145	8.09242163385827e-34	1.21894217079037e-32	prominin 2	http://www.ncbi.nlm.nih.gov/gene/?term=150696
APOL6	protein_coding	chr22:36044424-36064456	+	495.59509402574	517.986236787311	490.721711453304	209.243408667624	222.356686258455	235.552575872194	-1.17332507618	2.02005185275636e-33	3.01392275779014e-32	apolipoprotein L6	http://www.ncbi.nlm.nih.gov/gene/?term=80830
SFRP1	protein_coding	chr8:41119476-41166990	-	223.278631834755	230.107307457501	236.351925818762	63.8840495489648	56.3721176429885	62.5686529660516	-1.91265368177193	4.56441311252686e-33	6.72060826384323e-32	secreted frizzled related protein 1	http://www.ncbi.nlm.nih.gov/gene/?term=6422
DNAJC25	protein_coding	chr9:114393632-114416631	+	187.804456683438	211.502886854554	217.274191896171	550.884195386001	493.777993428399	451.782479504873	1.2790314681643	4.66725149695942e-33	6.86734552686127e-32	DnaJ heat shock protein family (Hsp40) member C25	http://www.ncbi.nlm.nih.gov/gene/?term=548645
CRHR1-IT1	lncRNA	chr17:43697695-43723597	+	335.961305844818	318.233510313566	297.824624013776	102.769992752682	117.963875808476	103.974379193586	-1.55517048029847	6.12089310500426e-33	8.99396537878177e-32	None	http://www.ncbi.nlm.nih.gov/gene/?term=CRHR1-IT1
ENSG00000272173.1	antisense	chr12:7052671-7053767	-	445.513905576823	403.422173074428	406.991657015267	172.209177045036	156.589215674968	178.504686403147	-1.30507633381896	1.02121854187222e-32	1.4884156885587e-31	None	http://asia.ensembl.org/Homo_sapiens/Gene/Idhistory?g=ENSG00000272173
ERAP2	protein_coding	chr5:96211643-96255420	+	431.950250371908	489.590015867024	492.841459666925	203.688273924236	205.653836586458	195.987104143662	-1.22530027109903	1.03697087606373e-32	1.51035542299235e-31	endoplasmic reticulum aminopeptidase 2	http://www.ncbi.nlm.nih.gov/gene/?term=64167
FMC1	protein_coding	chr7:139025196-139031065	+	233.712212761612	194.856826315076	213.034695468929	486.074290046471	478.119071860902	508.83036897392	1.20104297308603	1.11604440547899e-32	1.62443121013115e-31	formation of mitochondrial complex V assembly factor 1 homolog	http://www.ncbi.nlm.nih.gov/gene/?term=154791
VSTM1	protein_coding	chr19:54544079-54567207	-	520.635688250199	578.695398754822	578.691262318583	250.906919243036	277.684875796943	222.670794379184	-1.16285014284408	1.17473061805993e-32	1.70754921602252e-31	V-set and transmembrane domain containing 1	http://www.ncbi.nlm.nih.gov/gene/?term=284415
C15orf39	protein_coding	chr15:75494221-75504510	+	378.738987644934	376.005132185874	315.842483829557	678.65229448393	746.408594717348	759.104980838126	1.02712504731795	1.32707990349696e-32	1.9186697399956e-31	chromosome 15 open reading frame 39	http://www.ncbi.nlm.nih.gov/gene/?term=56905
C15orf48	protein_coding	chr15:45722727-45725647	+	380.825703830306	360.33825167813	408.051531122078	149.062782280918	126.315300644474	157.34175966463	-1.40430228210843	1.78160545438173e-32	2.56209572667413e-31	chromosome 15 open reading frame 48	http://www.ncbi.nlm.nih.gov/gene/?term=84419
ARID3A	protein_coding	chr19:926037-972816	+	322.397650639903	280.045489075938	223.633436537035	657.357611300942	625.312934595372	609.124239169503	1.19464544065595	2.19790037824878e-32	3.15655905386793e-31	AT-rich interaction domain 3A	http://www.ncbi.nlm.nih.gov/gene/?term=1820
TFAP4	protein_coding	chr16:4307187-4323001	-	215.975125185954	243.815827901778	261.788904382216	514.775819553977	571.028673161383	527.232913963935	1.15952441464744	2.78152865981031e-32	3.98151219694518e-31	transcription factor AP-4	http://www.ncbi.nlm.nih.gov/gene/?term=7023
NATD1	protein_coding	chr17:21142183-21156578	-	443.427189391452	517.007056755577	456.805740035365	205.539985505365	206.697764690958	192.306595145659	-1.23105196474962	2.96984694708466e-32	4.24825788457144e-31	N-acetyltransferase domain containing 1	http://www.ncbi.nlm.nih.gov/gene/?term=256302
ZKSCAN2	protein_coding	chr16:25247322-25268855	-	156.503713902865	182.127485902533	163.220612448831	428.671231031459	399.824464023418	411.296880526839	1.30373673596497	2.99561958500565e-32	4.28228875156334e-31	zinc finger with KRAB and SCAN domains 2	http://www.ncbi.nlm.nih.gov/gene/?term=342357
ACOX2	protein_coding	chr3:58490863-58522929	-	388.129210479106	353.483991455991	378.375056131381	152.766205443177	147.19386273447	138.019087425114	-1.35429899514344	9.65355169448726e-32	1.36285435686879e-30	acyl-CoA oxidase 2	http://www.ncbi.nlm.nih.gov/gene/?term=8309
ACP7	protein_coding	chr19:39574945-39602129	+	447.600621762195	463.152155010205	453.626117714934	179.616023369553	177.467777764964	219.910412630681	-1.2392468792438	2.01489444734213e-31	2.81876425275841e-30	acid phosphatase 7, tartrate resistant (putative)	http://www.ncbi.nlm.nih.gov/gene/?term=390928
ADAMTSL4	protein_coding	chr1:150521845-150533413	+	214.931767093268	201.711086537214	198.196457973581	49.9962126904942	41.7571241799915	57.0478894690471	-2.04048579929586	2.31785144152934e-31	3.23839528700089e-30	ADAMTS like 4	http://www.ncbi.nlm.nih.gov/gene/?term=54507
MTHFR	protein_coding	chr1:11845787-11866160	-	295.270340230073	274.170408885533	296.764749906966	578.659869102942	575.204385579383	618.32551166451	1.0342589669138	2.96322448435288e-31	4.12407531327463e-30	methylenetetrahydrofolate reductase	http://www.ncbi.nlm.nih.gov/gene/?term=4524
CACNA1G	protein_coding	chr17:48638429-48704835	+	210.758334722525	177.231585743863	172.759479410127	36.1083758320236	31.3178431349936	46.9264897245387	-2.28631410122462	3.14913192416464e-31	4.37999031306865e-30	calcium voltage-gated channel subunit alpha1 G	http://www.ncbi.nlm.nih.gov/gene/?term=8913
SLC1A3	protein_coding	chr5:36606457-36688436	+	421.516669445051	400.484632979226	422.889768617426	142.581791746965	167.028496719966	189.546213397156	-1.31796469598235	4.78197704450118e-31	6.60004499432751e-30	solute carrier family 1 member 3	http://www.ncbi.nlm.nih.gov/gene/?term=6507
LOC100294145	lncRNA	chr6:32861953-32871535	+	349.524961049733	354.463171487725	331.740595431715	112.02855065833	138.842437898472	136.178832926112	-1.42282942929153	6.1483967076318e-31	8.46973015847238e-30	uncharacterized LOC100294145	http://www.ncbi.nlm.nih.gov/gene/?term=100294145
RIPK4	protein_coding	chr21:43159529-43187249	-	632.275004167576	569.882778469216	582.930758745826	263.868900310942	283.948444423942	311.923137580757	-1.05326399461888	1.57977259730807e-30	2.15016308140229e-29	receptor interacting serine/threonine kinase 4	http://www.ncbi.nlm.nih.gov/gene/?term=54101
LMLN	protein_coding	chr3:197687071-197770591	+	251.44930033727	234.024027584437	245.890792780057	515.701675344542	595.039019564879	496.86871473041	1.1348895202353	3.82264915139623e-30	5.15735300875444e-29	leishmanolysin like peptidase	http://www.ncbi.nlm.nih.gov/gene/?term=89782
FIBCD1	protein_coding	chr9:133777825-133814455	-	5518.32095221503	5172.02892761924	4420.73489950698	2203.536781544	1997.03446390809	2275.47468801538	-1.22222357485911	3.89450843930169e-30	5.2510226147888e-29	fibrinogen C domain containing 1	http://www.ncbi.nlm.nih.gov/gene/?term=84929
HYPK	protein_coding	chr15:44092619-44094787	+	194.064605239553	251.64926815565	183.358220478232	511.998252182283	469.767647024904	505.149859975917	1.23845193833003	8.75728904993961e-30	1.1654802432452e-28	huntingtin interacting protein K	http://www.ncbi.nlm.nih.gov/gene/?term=25764
NRP2	protein_coding	chr2:206547224-206662857	+	463.250993152482	477.839855486215	471.643977530714	206.46584129593	199.390267959459	234.632448622694	-1.13921979801346	1.01701777644099e-29	1.35018954954673e-28	neuropilin 2	http://www.ncbi.nlm.nih.gov/gene/?term=8828
LOC389602	protein_coding	chr7:155753913-155761085	+	161.720504366294	205.62780666415	167.460108876074	42.5893663659765	37.5814117619923	28.5239447345235	-2.30209286751325	1.04330469483605e-29	1.38338744066659e-28	uncharacterized LOC389602	http://www.ncbi.nlm.nih.gov/gene/?term=389602
BTG2	protein_coding	chr1:203274664-203278730	+	37.5608913366877	50.9173616501705	61.4726981950144	196.281427599718	206.697764690958	210.709140135674	2.03361276068635	1.4109737321674e-29	1.86632165430594e-28	BTG anti-proliferation factor 2	http://www.ncbi.nlm.nih.gov/gene/?term=7832
AMPD3	protein_coding	chr11:10471868-10529126	+	284.836759303215	317.254330281832	261.788904382216	99.0665695904237	75.1628235239847	103.974379193586	-1.62955446064799	2.02902213853213e-29	2.66424791442516e-28	adenosine monophosphate deaminase 3	http://www.ncbi.nlm.nih.gov/gene/?term=272
SPOCD1	protein_coding	chr1:32256023-32281652	-	124.159613029607	126.314224093692	118.705899962786	12.0361252773412	12.5271372539974	17.4824177405144	-3.12923573181098	2.45209065305381e-29	3.21195622231427e-28	SPOC domain containing 1	http://www.ncbi.nlm.nih.gov/gene/?term=90853
ADD3	protein_coding	chr10:111756108-111895323	+	170.06736910778	151.772904918777	150.502123167104	25.9239621358118	34.449627448493	30.3641992335251	-2.38542465163055	2.52472715188517e-29	3.30509736246786e-28	adducin 3	http://www.ncbi.nlm.nih.gov/gene/?term=120
EBI3	protein_coding	chr19:4229540-4237525	+	135.63655204915	125.335044061958	126.12501871046	13.8878368584706	20.8785620899957	17.4824177405144	-2.89774586645452	4.12565786295066e-29	5.36509390967696e-28	Epstein-Barr virus induced 3	http://www.ncbi.nlm.nih.gov/gene/?term=10148
PAPPA	protein_coding	chr9:118916071-119164600	+	353.698393420476	328.025310630906	301.004246334208	112.02855065833	137.798509793972	110.415269940091	-1.45285833252487	4.19111986722533e-29	5.44366741623975e-28	pappalysin 1	http://www.ncbi.nlm.nih.gov/gene/?term=5069
KCNAB2	protein_coding	chr1:6052358-6161253	+	227.452064205498	203.669446600682	202.435954400823	50.9220684810589	60.5478300609876	61.6485257165509	-1.87312881218865	4.5648538263443e-29	5.92197253147369e-28	potassium voltage-gated channel subfamily A regulatory beta subunit 2	http://www.ncbi.nlm.nih.gov/gene/?term=8514
MAP9	protein_coding	chr4:156263810-156298122	-	660.445672670092	660.946521420482	789.606209573891	317.568536163695	342.40841827593	376.332045045811	-1.02540117125239	5.00538968469506e-29	6.47791594903615e-28	microtubule associated protein 9	http://www.ncbi.nlm.nih.gov/gene/?term=79884
SH3BP2	protein_coding	chr4:2794750-2842823	+	195.107963332239	188.981746124671	153.681745487536	39.8117989942824	37.5814117619923	42.3258534770349	-2.16588061293046	6.84838388765594e-29	8.81555971235806e-28	SH3 domain binding protein 2	http://www.ncbi.nlm.nih.gov/gene/?term=6452
KLF9	protein_coding	chr9:72999513-73029573	-	217.01848327864	225.211407298831	222.573562430224	61.1064821772707	69.9431830014857	65.3290347145539	-1.76196859250678	7.15299520898304e-29	9.19670812583534e-28	Kruppel like factor 9	http://www.ncbi.nlm.nih.gov/gene/?term=687
LEF1	protein_coding	chr4:108968701-109090112	-	550.893072938086	628.633580373259	512.979067696327	284.237727703365	240.103464034951	260.396011608715	-1.10794564647457	1.26833497709642e-28	1.62491313791712e-27	lymphoid enhancer binding factor 1	http://www.ncbi.nlm.nih.gov/gene/?term=51176
TSPYL5	protein_coding	chr8:98285714-98290176	-	291.09690785933	259.482708409523	232.11242939152	591.621850170848	550.150111071388	521.71215046693	1.08744800603274	1.32738189376258e-28	1.69854555126017e-27	TSPY like 5	http://www.ncbi.nlm.nih.gov/gene/?term=85453
ENSG00000272405.1	antisense	chr1:156611458-156614679	-	519.592330157513	592.403919199099	539.475920366591	246.277640290212	266.201666647446	284.319320095735	-1.05224286471538	1.66124401766486e-28	2.12073704382748e-27	None	http://asia.ensembl.org/Homo_sapiens/Gene/Idhistory?g=ENSG00000272405
RAB11FIP1	protein_coding	chr8:37716465-37757015	-	207.628260444468	202.690266568948	168.519982982884	449.040058423883	450.976941143908	416.817644023844	1.18393500920801	3.33571459738009e-28	4.2159997251849e-27	RAB11 family interacting protein 1	http://www.ncbi.nlm.nih.gov/gene/?term=80223
HIST1H1C	protein_coding	chr6:26055968-26056699	-	125.202971122292	121.418323935022	138.843507992188	315.716824582565	320.485928081435	369.891154299305	1.38631524057704	6.00611294578852e-28	7.50329899531707e-27	histone cluster 1 H1 family member c	http://www.ncbi.nlm.nih.gov/gene/?term=3006
GPATCH3	protein_coding	chr1:27216979-27226962	-	266.056313634871	310.400070059693	258.609282061785	551.810051176565	558.501535907386	586.121057931984	1.02075325903198	6.65137377874527e-28	8.29980783482945e-27	G-patch domain containing 3	http://www.ncbi.nlm.nih.gov/gene/?term=63906
MAN1A1	protein_coding	chr6:119498366-119670931	-	452.817412225624	463.152155010205	443.027376646828	217.576110782706	211.917405213457	210.709140135674	-1.08606424022316	7.94775798777522e-28	9.90032136885495e-27	mannosidase alpha class 1A member 1	http://www.ncbi.nlm.nih.gov/gene/?term=4121
ZNF616	protein_coding	chr19:52616344-52643191	-	111.639315917377	106.730623459011	113.406529428733	286.089439284495	315.266287558936	291.680338091741	1.42805638036989	1.0211161554259e-27	1.26832138914315e-26	zinc finger protein 616	http://www.ncbi.nlm.nih.gov/gene/?term=90317
APOBEC3G	protein_coding	chr22:39473010-39483748	+	224.32198992744	239.899107774842	215.15444368255	69.439184292353	78.294607837484	57.9680167185478	-1.7296637127556	1.56552934735803e-27	1.94118449500192e-26	apolipoprotein B mRNA editing enzyme catalytic subunit 3G	http://www.ncbi.nlm.nih.gov/gene/?term=60489
MROH6	protein_coding	chr8:144648362-144654928	-	104.335809268577	97.9180031734048	94.3287955061427	290.718718237318	254.718457497948	295.360847089744	1.50510110650645	1.65432614998393e-27	2.04893605731955e-26	maestro heat like repeat family member 6	http://www.ncbi.nlm.nih.gov/gene/?term=642475
VGLL3	protein_coding	chr3:86987119-87040273	-	247.275867966527	185.065025997735	180.178598157801	500.887982695507	468.723718920404	451.782479504873	1.2155498290174	1.90925370881273e-27	2.35926087587843e-26	vestigial like family member 3	http://www.ncbi.nlm.nih.gov/gene/?term=389136
ARHGEF16	protein_coding	chr1:3371147-3397677	+	207.628260444468	196.815186378544	208.795199041687	62.0323379678354	51.1524771204896	61.6485257165509	-1.80543188199636	2.48949475435295e-27	3.06574040444833e-26	Rho guanine nucleotide exchange factor 16	http://www.ncbi.nlm.nih.gov/gene/?term=27237
AP1S2	protein_coding	chrX:15843929-15873137	-	434.03696655728	396.567912852289	435.608257899154	189.800437065765	172.248137242465	204.268249389169	-1.15732576406789	4.41300046296325e-27	5.39144852941211e-26	adaptor related protein complex 1 sigma 2 subunit	http://www.ncbi.nlm.nih.gov/gene/?term=8905
ADAMTS14	protein_coding	chr10:72432262-72522197	+	230.582138483555	216.398787013225	238.471674032383	83.3270211508237	56.3721176429885	65.3290347145539	-1.73468868281889	4.70443546669659e-27	5.73452630251955e-26	ADAM metallopeptidase with thrombospondin type 1 motif 14	http://www.ncbi.nlm.nih.gov/gene/?term=140766
KCTD12	protein_coding	chr13:77454304-77460540	-	431.950250371908	382.859392408013	401.692286481215	186.097013903506	186.863130705462	166.543032159637	-1.17378520964127	6.28878229365165e-27	7.61849116897789e-26	potassium channel tetramerization domain containing 12	http://www.ncbi.nlm.nih.gov/gene/?term=115207
SLC3A1	protein_coding	chr2:44502597-44547963	+	206.584902351782	207.586166727618	245.890792780057	67.5874727112236	69.9431830014857	60.7283984670501	-1.73653717206439	8.2140027546013e-27	9.91186924577588e-26	solute carrier family 3 member 1	http://www.ncbi.nlm.nih.gov/gene/?term=6519
FKRP	protein_coding	chr19:47249303-47261832	+	317.180860176474	277.107948980736	252.250037420921	656.431755510377	580.424026101882	541.034822706446	1.07065303517536	9.41438104269282e-27	1.13287259343824e-25	fukutin related protein	http://www.ncbi.nlm.nih.gov/gene/?term=79147
PTGIR	protein_coding	chr19:47123725-47128354	-	179.457591941952	160.585525204384	147.322500846672	39.8117989942824	39.6692679709919	29.4440719840243	-2.16570053442797	1.54336807320259e-26	1.84384681311814e-25	prostaglandin I2 receptor	http://www.ncbi.nlm.nih.gov/gene/?term=5739
STYXL1	protein_coding	chr7:75625655-75677321	-	170.06736910778	165.481425363054	186.537842798664	391.636999408871	393.56089539642	385.533317540818	1.16602618041408	1.67114704166012e-26	1.99209581125047e-25	serine/threonine/tyrosine interacting like 1	http://www.ncbi.nlm.nih.gov/gene/?term=51657
ZFYVE21	protein_coding	chr14:104182081-104200005	+	250.405942244585	226.190587330565	213.034695468929	499.962126904942	450.976941143908	495.948587480909	1.0702935614979	1.85927101316934e-26	2.21268616443293e-25	zinc finger FYVE-type containing 21	http://www.ncbi.nlm.nih.gov/gene/?term=79038
FAM227A	protein_coding	chr22:38974125-39052634	-	41.7343237074308	50.9173616501705	67.8319428358779	206.46584129593	187.907058809962	205.188376638669	1.9047661233567	2.15519494509559e-26	2.55921994579795e-25	family with sequence similarity 227 member A	http://www.ncbi.nlm.nih.gov/gene/?term=646851
CXCL3	protein_coding	chr4:74902306-74904490	-	210.758334722525	226.190587330565	204.555702614444	69.439184292353	62.6356862699872	66.2491619640547	-1.69245356282418	2.68425481555099e-26	3.18046648469015e-25	C-X-C motif chemokine ligand 3	http://www.ncbi.nlm.nih.gov/gene/?term=2921
OLFM1	protein_coding	chr9:137967089-138013030	+	236.84228703967	236.96156767964	222.573562430224	87.0304443130825	68.8992548969859	69.9296709620577	-1.62196080827545	3.67069278738313e-26	4.33498984185214e-25	olfactomedin 1	http://www.ncbi.nlm.nih.gov/gene/?term=10439
PRDM1	protein_coding	chr6:106534195-106557814	+	384.999136201049	441.610194312056	472.703851637524	197.207283390283	198.346339854959	191.386467896158	-1.14686513383066	4.07360305132874e-26	4.79770043122687e-25	PR/SET domain 1	http://www.ncbi.nlm.nih.gov/gene/?term=639
PTPN22	protein_coding	chr1:114356433-114414381	-	97.0323026197765	154.71044501398	128.244766924082	17.5912600207294	16.7028496719966	17.4824177405144	-2.87602614657016	5.16756129082131e-26	6.05968099249405e-25	protein tyrosine phosphatase, non-receptor type 22	http://www.ncbi.nlm.nih.gov/gene/?term=26191
ZNF551	protein_coding	chr19:58193337-58201179	+	188.847814776124	193.877646283341	202.435954400823	409.228259429601	402.956248336918	469.264897245387	1.13228960961198	9.63637759330736e-26	1.12389717070971e-24	zinc finger protein 551	http://www.ncbi.nlm.nih.gov/gene/?term=90233
FBXO4	protein_coding	chr5:41925354-41941672	+	324.484366825274	372.088412058938	372.015811490518	163.876474929953	149.28171894347	131.578196678609	-1.26540724350111	1.33509451419965e-25	1.55043233907056e-24	F-box protein 4	http://www.ncbi.nlm.nih.gov/gene/?term=26272
CYB5R2	protein_coding	chr11:7686326-7695474	-	249.362584151899	256.545168314321	251.19016331411	77.7718864074354	89.7778169869817	101.213997445084	-1.49417274103725	3.2319736917322e-25	3.71926647530184e-24	cytochrome b5 reductase 2	http://www.ncbi.nlm.nih.gov/gene/?term=51700
INSIG2	protein_coding	chr2:118845994-118867607	+	278.5766107471	283.962209202874	280.866638304807	102.769992752682	90.8217450914815	122.376924183601	-1.41180996574417	3.72327563604113e-25	4.27326002861256e-24	insulin induced gene 2	http://www.ncbi.nlm.nih.gov/gene/?term=51141
SLC47A1	protein_coding	chr17:19437167-19482346	+	647.925375557863	611.008339802046	536.29629804616	305.532410886353	263.069882333946	325.725046323269	-1.00268630051883	5.7961402431141e-25	6.59623968657874e-24	solute carrier family 47 member 1	http://www.ncbi.nlm.nih.gov/gene/?term=55244
DISP2	protein_coding	chr15:40650436-40663257	+	319.267576361845	433.776754058183	301.004246334208	137.952512794141	128.403156853474	102.134124694584	-1.51941580310164	5.81768144222612e-25	6.61726799115767e-24	dispatched RND transporter family member 2	http://www.ncbi.nlm.nih.gov/gene/?term=85455
MYH14	protein_coding	chr19:50706885-50813801	+	300.487130693502	283.962209202874	229.992681177899	558.291041710518	549.106182966888	528.153041213436	1.00451316292377	8.38753954812039e-25	9.48538503871206e-24	myosin heavy chain 14	http://www.ncbi.nlm.nih.gov/gene/?term=79784
SYP	protein_coding	chrX:49044265-49056661	-	273.359820283672	256.545168314321	276.627141877565	110.1768390772	99.1731699274797	97.5334884470805	-1.39251034854333	1.0636890075224e-24	1.19478328458054e-23	synaptophysin	http://www.ncbi.nlm.nih.gov/gene/?term=6855
ENSG00000259712.1	antisense	chr15:52348872-52392720	-	223.278631834755	280.045489075938	280.866638304807	91.659723265906	90.8217450914815	96.6133611975797	-1.49014055791543	1.67284500071542e-24	1.87026149148308e-23	None	http://asia.ensembl.org/Homo_sapiens/Gene/Idhistory?g=ENSG00000259712
RASSF2	protein_coding	chr20:4760669-4804291	-	181.544308127324	160.585525204384	136.723759778566	43.5152221565412	34.449627448493	34.0447082315281	-2.09368085215693	1.7492775192047e-24	1.95369154161435e-23	Ras association domain family member 2	http://www.ncbi.nlm.nih.gov/gene/?term=9770
FER1L4	misc_RNA	chr20:34146507-34195484	-	176.327517663895	190.940106188139	203.495828507634	39.8117989942824	46.9767647024904	67.1692892135554	-1.88678040347589	2.04398531055543e-24	2.27577745917511e-23	fer-1 like family member 4, pseudogene	http://www.ncbi.nlm.nih.gov/gene/?term=80307
CDKN1C	protein_coding	chr11:2904448-2906995	-	137.723268234522	138.064384474501	115.526277642355	27.7756737169412	26.0982026124947	23.9233084870197	-2.3318358894836	4.65990435347718e-24	5.12462601245316e-23	cyclin dependent kinase inhibitor 1C	http://www.ncbi.nlm.nih.gov/gene/?term=1028
TBC1D8	protein_coding	chr2:101623690-101767909	-	542.5462081966	545.403277675865	507.679697162274	304.606555095789	227.576326780954	254.87524811171	-1.01652846444099	5.77805554339156e-24	6.33211566399075e-23	TBC1 domain family member 8	http://www.ncbi.nlm.nih.gov/gene/?term=11138
HDGFRP2	protein_coding	chr19:4472193-4502232	+	1479.48177542842	1339.51828341218	1185.99912552105	2949.77654873916	2624.43525471246	2688.61182304122	1.04486561730712	6.11010467861795e-24	6.68921748900901e-23	None	http://www.ncbi.nlm.nih.gov/gene/?term=HDGFRP2
N4BP3	protein_coding	chr5:177540556-177553107	+	404.822939962078	423.984953740843	382.614552558624	180.541879160118	202.522052272959	192.306595145659	-1.07654330538801	6.95630615324566e-24	7.6040593577989e-23	NEDD4 binding protein 3	http://www.ncbi.nlm.nih.gov/gene/?term=23138
LOC100287036	protein_coding	chr16:89387541-89391756	+	85.5553636002331	118.48078383982	105.987410681059	12.9619810679059	13.5710653584972	11.9616542435099	-3.01363390678774	1.06211062948385e-23	1.14937823631519e-22	uncharacterized LOC100287036	http://www.ncbi.nlm.nih.gov/gene/?term=100287036
TMEM145	protein_coding	chr19:42817477-42829214	+	274.403178376357	302.566629805821	260.729030275406	123.138820145106	88.7338888824819	103.054251944085	-1.40761975426491	1.15468145964831e-23	1.24643276004015e-22	transmembrane protein 145	http://www.ncbi.nlm.nih.gov/gene/?term=284339
RGS17	protein_coding	chr6:153332026-153452389	-	375.608913366877	392.651192725353	368.836189170086	149.988638071483	184.775274496462	184.025449900152	-1.13454351063378	1.28488922739586e-23	1.38421981604741e-22	regulator of G protein signaling 17	http://www.ncbi.nlm.nih.gov/gene/?term=26575
EIF3F	protein_coding	chr11:8008867-8017718	+	4109.78752708924	4248.66215769403	3407.49525339605	8465.09949313312	8359.77626083429	7643.49706160281	1.05616262768764	1.342419299529e-23	1.4440366967045e-22	eukaryotic translation initiation factor 3 subunit F	http://www.ncbi.nlm.nih.gov/gene/?term=8665
KIF9	protein_coding	chr3:47269516-47324337	-	87.6420797856046	94.0012830464686	79.4905580107944	265.720611892071	258.894169915947	216.229903632678	1.50157710039452	1.83550955828627e-23	1.96272309202888e-22	kinesin family member 9	http://www.ncbi.nlm.nih.gov/gene/?term=64147
ENSG00000270866.1	lincRNA	chr8:77316233-77317326	+	45.9077560781738	32.3129410472236	51.933831233719	149.062782280918	194.17062743696	172.983922906143	1.99147817109941	2.15710250807569e-23	2.3054633436138e-22	None	http://asia.ensembl.org/Homo_sapiens/Gene/Idhistory?g=ENSG00000270866
ATF3	protein_coding	chr1:212738676-212794119	+	83.4686474148615	72.4593223483195	57.233201767772	218.501966573271	214.005261422456	215.309776383178	1.60254831307036	2.45264020644402e-23	2.61614955354028e-22	activating transcription factor 3	http://www.ncbi.nlm.nih.gov/gene/?term=467
ARRDC4	protein_coding	chr15:98503933-98517068	+	36.5175332440019	47.0006415232343	36.0357196315601	154.617917024306	153.457431361469	159.182014163631	1.96267406428498	4.41926731295846e-23	4.67006721917332e-22	arrestin domain containing 4	http://www.ncbi.nlm.nih.gov/gene/?term=91947
HOXC13	protein_coding	chr12:54332576-54340328	+	285.880117395901	284.941389234608	327.501099004473	120.361252773412	127.359228748974	126.977560431105	-1.26132686545449	5.26404931037598e-23	5.54380619717802e-22	homeobox C13	http://www.ncbi.nlm.nih.gov/gene/?term=3229
TM4SF19-AS1	lncRNA	chr3:196045203-196052441	+	215.975125185954	226.190587330565	240.591422246004	77.7718864074354	66.8113986879864	92.0127249500759	-1.52336654653941	5.36612267269846e-23	5.64579881784154e-22	TM4SF19 antisense RNA 1	http://www.ncbi.nlm.nih.gov/gene/?term=100874214
ZDHHC22	protein_coding	chr14:77597613-77608134	-	105.379167361263	123.37668399849	128.244766924082	22.220538973553	16.7028496719966	25.7635629860213	-2.45502263819363	5.62306421529932e-23	5.91325156039267e-22	zinc finger DHHC-type containing 22	http://www.ncbi.nlm.nih.gov/gene/?term=283576
ITGB3	protein_coding	chr17:45331208-45390077	+	366.218690532705	373.067592090672	337.039965965768	163.876474929953	140.930294107471	177.584559153647	-1.15454244398564	6.42486554415011e-23	6.74985874288143e-22	integrin subunit beta 3	http://www.ncbi.nlm.nih.gov/gene/?term=3690
PIK3IP1	protein_coding	chr22:31677579-31688520	-	138.766626327207	122.397503966756	138.843507992188	36.1083758320236	26.0982026124947	23.003181237519	-2.22727264451768	6.55805741915552e-23	6.88643851501017e-22	phosphoinositide-3-kinase interacting protein 1	http://www.ncbi.nlm.nih.gov/gene/?term=113791
PPM1M	protein_coding	chr3:52279809-52284615	+	254.579374615328	225.211407298831	238.471674032383	80.5494537791295	100.21709803198	81.8913252055676	-1.4556320252471	6.56142676287151e-23	6.88662867240159e-22	protein phosphatase, Mg2+/Mn2+ dependent 1M	http://www.ncbi.nlm.nih.gov/gene/?term=132160
FBRSL1	protein_coding	chr12:133067157-133161774	+	749.131110548382	677.592581959961	561.733276609614	2161.87327096859	1714.12994758865	1828.29284475801	1.52041099622507	6.76860194512734e-23	7.10062175885141e-22	fibrosin like 1	http://www.ncbi.nlm.nih.gov/gene/?term=57666
GYPC	protein_coding	chr2:127413511-127454251	+	202.411469981039	194.856826315076	188.657591012285	49.0703568999295	44.8889084934908	76.370561708563	-1.7749431217267	8.41380163511705e-23	8.7881100250739e-22	glycophorin C (Gerbich blood group)	http://www.ncbi.nlm.nih.gov/gene/?term=2995
TNFRSF25	protein_coding	chr1:6521211-6526255	-	479.944722635454	458.256254851534	365.656566849654	199.058994971412	186.863130705462	210.709140135674	-1.12704045294779	9.11882836166016e-23	9.5015288283579e-22	TNF receptor superfamily member 25	http://www.ncbi.nlm.nih.gov/gene/?term=8718
ENSG00000262026.1	antisense	chr16:30789770-30791473	+	101.20573499052	84.2094827291281	51.933831233719	237.94493817513	248.454888870949	245.673975616703	1.62228187523027	1.23543903769126e-22	1.28295592375631e-21	None	http://asia.ensembl.org/Homo_sapiens/Gene/Idhistory?g=ENSG00000262026
NAPRT	protein_coding	chr8:144656955-144660521	-	179.457591941952	183.106665934267	161.10086423521	385.156008874918	350.759843111928	382.772935792316	1.09517862676891	1.49945600319857e-22	1.54967701765977e-21	nicotinate phosphoribosyltransferase	http://www.ncbi.nlm.nih.gov/gene/?term=93100
LOC441666	misc_RNA	chr10:42827314-42863493	-	104.335809268577	121.418323935022	121.885522283218	265.720611892071	334.056993439932	280.638811097732	1.3375111983444	1.65232753249932e-22	1.70603607562071e-21	zinc finger protein 91 pseudogene	http://www.ncbi.nlm.nih.gov/gene/?term=441666
GAB3	protein_coding	chrX:153903526-153979858	-	331.787873474075	325.087770535704	338.099840072579	164.802330720518	144.062078420971	121.4567969341	-1.20936518389834	1.67013124384585e-22	1.72359459469997e-21	GRB2 associated binding protein 3	http://www.ncbi.nlm.nih.gov/gene/?term=139716
PLEKHM3	protein_coding	chr2:208686012-208890284	-	391.259284757163	474.902315391013	487.542089132872	219.427822363836	219.224901944955	218.990285381181	-1.04184908012722	1.74096584491726e-22	1.79583869389746e-21	pleckstrin homology domain containing M3	http://www.ncbi.nlm.nih.gov/gene/?term=389072
NID1	protein_coding	chr1:236139130-236228481	-	112.682674010063	111.626523617681	104.927536574249	23.1463947641177	14.614993462997	19.3226722395159	-2.51859663697507	2.59561451151056e-22	2.65712196438996e-21	nidogen 1	http://www.ncbi.nlm.nih.gov/gene/?term=4811
PORCN	protein_coding	chrX:48367347-48379202	+	265.012955542185	282.003849139406	238.471674032383	105.547560124377	106.480666658978	98.4536156965812	-1.34117276147106	2.7299133182011e-22	2.78931540554133e-21	porcupine O-acyltransferase	http://www.ncbi.nlm.nih.gov/gene/?term=64840
MTM1	protein_coding	chrX:149737047-149841616	+	170.06736910778	157.647985109182	180.178598157801	362.0096141108	373.726261410924	347.808100311287	1.09384473237482	3.55050966833435e-22	3.60559514978947e-21	myotubularin 1	http://www.ncbi.nlm.nih.gov/gene/?term=4534
IFITM2	protein_coding	chr11:308107-309410	+	91.8155121563477	107.709803490745	93.2689213993321	11.1102694867765	14.614993462997	15.6421632415129	-2.8267534284689	4.7833500793177e-22	4.82579923929297e-21	interferon induced transmembrane protein 2	http://www.ncbi.nlm.nih.gov/gene/?term=10581
MXD1	protein_coding	chr2:70142173-70170077	+	315.094143991102	335.858750884778	301.004246334208	129.619810679059	157.633143779468	126.977560431105	-1.20568867829094	4.86791408891155e-22	4.90882092999484e-21	MAX dimerization protein 1	http://www.ncbi.nlm.nih.gov/gene/?term=4084
ENSG00000270081.1	lincRNA	chr2:128601127-128603261	-	155.46035581018	186.044206029469	137.783633885377	342.566642508942	358.067339843427	371.731408798307	1.15867157096556	5.38144449326174e-22	5.41745170842396e-21	None	http://asia.ensembl.org/Homo_sapiens/Gene/Idhistory?g=ENSG00000270081
SMARCD3	protein_coding	chr7:150936059-150974231	-	190.934530961496	186.044206029469	190.777339225907	58.3289148055766	51.1524771204896	71.7699254610592	-1.6414108249889	5.91417651827557e-22	5.94444917611691e-21	SWI/SNF related, matrix associated, actin dependent regulator of chromatin, subfamily d, member 3	http://www.ncbi.nlm.nih.gov/gene/?term=6604
ID2	protein_coding	chr2:8822113-8824583	+	309.877353527673	253.607628219118	275.567267770754	589.770138589718	479.162999965402	606.363857421	1.00087559371551	6.6077212073628e-22	6.62305234705506e-21	inhibitor of DNA binding 2, HLH protein	http://www.ncbi.nlm.nih.gov/gene/?term=3398
DENND2A	protein_coding	chr7:140218219-140341286	-	225.365348020126	218.357147076693	199.256332080391	77.7718864074354	67.8553267924862	81.8913252055676	-1.49546003408535	6.73867703507502e-22	6.744922333532e-21	DENN domain containing 2A	http://www.ncbi.nlm.nih.gov/gene/?term=27147
ENSG00000231025.1	antisense	chr10:98752207-98755716	+	195.107963332239	228.148947394033	184.418094585043	397.192134152259	425.922666635913	424.17866201985	1.03462022880727	7.25840069305171e-22	7.25840069305171e-21	None	http://asia.ensembl.org/Homo_sapiens/Gene/Idhistory?g=ENSG00000231025
RHOB	protein_coding	chr2:20646832-20649206	+	405.866298054764	396.567912852289	341.279462393011	1147.13532450967	859.152830003325	1016.74061069834	1.402505676176	8.75121008501361e-22	8.71891779687703e-21	ras homolog family member B	http://www.ncbi.nlm.nih.gov/gene/?term=388
CTXN1	protein_coding	chr19:7989381-7991051	-	349.524961049733	376.005132185874	290.405505266102	1178.61442138887	886.294960720319	972.574502722303	1.57978816362161	1.00420296239586e-21	9.96819117084126e-21	cortexin 1	http://www.ncbi.nlm.nih.gov/gene/?term=404217
APOLD1	protein_coding	chr12:12878851-12944400	+	261.882881264128	301.587449774087	312.662861509125	128.693954888494	123.183516330975	117.776287936097	-1.24519832450374	1.02112412102555e-21	1.01222033107626e-20	apolipoprotein L domain containing 1	http://www.ncbi.nlm.nih.gov/gene/?term=81575
ANKRD44	protein_coding	chr2:197851386-198175521	-	248.319226059213	260.461888441257	322.20172847042	109.250983286635	113.788163390477	105.814633692587	-1.33760562886074	1.56446806436314e-21	1.54092613726602e-20	ankyrin repeat domain 44	http://www.ncbi.nlm.nih.gov/gene/?term=91526
TTC39B	protein_coding	chr9:15170842-15307358	-	248.319226059213	249.690908092182	259.669156168595	106.473415914941	105.436738554478	94.7731066985782	-1.30580225013603	1.79908951630816e-21	1.76798605788245e-20	tetratricopeptide repeat domain 39B	http://www.ncbi.nlm.nih.gov/gene/?term=158219
UNC5B	protein_coding	chr10:72972292-73062635	+	230.582138483555	203.669446600682	201.376080294013	74.9943190357413	80.3824640464836	72.69005271056	-1.48047164390017	1.86643541683284e-21	1.83166765123077e-20	unc-5 netrin receptor B	http://www.ncbi.nlm.nih.gov/gene/?term=219699
UMAD1	protein_coding	chr7:7680267-7918854	+	265.012955542185	299.629089710619	243.771044566436	92.5855790564707	116.919947703976	112.255524439093	-1.33313397352549	2.92766459096836e-21	2.84725597320651e-20	UBAP1-MVB12-associated (UMA) domain containing 1	http://www.ncbi.nlm.nih.gov/gene/?term=729852
DLL1	protein_coding	chr6:170591294-170599697	-	237.885645132355	177.231585743863	184.418094585043	65.7357611300942	58.4599738519881	68.0894164630562	-1.6367621134779	3.25499092752003e-21	3.15706349503515e-20	delta like canonical Notch ligand 1	http://www.ncbi.nlm.nih.gov/gene/?term=28514
CYP4F11	protein_coding	chr19:16023180-16045676	-	166.937294829723	172.335685585192	144.142878526241	52.7737800621883	49.06462091149	34.9648354810288	-1.82519599765361	5.60617553915406e-21	5.37953761198257e-20	cytochrome P450 family 4 subfamily F member 11	http://www.ncbi.nlm.nih.gov/gene/?term=57834
MCRIP2	protein_coding	chr16:691804-698474	+	119.986180658863	98.8971832051388	107.04728478787	641.618062861342	449.933013039408	406.696244279336	2.20149066727939	6.10289230980185e-21	5.84837949830169e-20	MAPK regulated corepressor interacting protein 2	http://www.ncbi.nlm.nih.gov/gene/?term=84331
CSRP2	protein_coding	chr12:77252495-77272820	-	384.999136201049	326.066950567438	364.596692742844	162.024763348824	182.687418287463	161.942395912134	-1.0876378820465	6.54391103618424e-21	6.26544673677214e-20	cysteine and glycine rich protein 2	http://www.ncbi.nlm.nih.gov/gene/?term=1466
COL13A1	protein_coding	chr10:71561644-71718904	+	186.761098590753	218.357147076693	179.11872405099	67.5874727112236	53.2403333294891	71.7699254610592	-1.5964885880862	7.33358843108306e-21	7.01219610940212e-20	collagen type XIII alpha 1 chain	http://www.ncbi.nlm.nih.gov/gene/?term=1305
TRIQK	protein_coding	chr8:93895758-93978372	-	251.44930033727	201.711086537214	241.651296352815	88.8821558942119	82.4703202554832	89.2523432015737	-1.41163480852065	7.88198828160246e-21	7.52425459615721e-20	triple QxxK/R motif containing	http://www.ncbi.nlm.nih.gov/gene/?term=286144
PSMB9	protein_coding	chr6:32821938-32827628	+	357.871825791219	295.712369583682	305.243742761451	135.174945422447	147.19386273447	145.38010542112	-1.16479013085495	8.39113714425769e-21	8.00214403160999e-20	proteasome subunit beta 9	http://www.ncbi.nlm.nih.gov/gene/?term=5698
PDE6D	protein_coding	chr2:232597135-232646037	-	372.47883908882	321.171050408768	328.560973111284	167.579898092212	156.589215674968	152.741123417126	-1.09898669233684	1.0100142786118e-20	9.58537276714187e-20	phosphodiesterase 6D	http://www.ncbi.nlm.nih.gov/gene/?term=5147
PPFIA4	protein_coding	chr1:202995649-203047864	+	335.961305844818	430.839213962981	334.920217752147	178.690167578988	143.018150316471	164.702777660636	-1.17807241901515	1.52690414954172e-20	1.43771271273327e-19	PTPRF interacting protein alpha 4	http://www.ncbi.nlm.nih.gov/gene/?term=8497
SOBP	protein_coding	chr6:107811317-107982513	+	138.766626327207	133.168484315831	124.005270496839	298.125564561836	325.705568603934	276.038174850228	1.18225000338484	1.90400253407849e-20	1.78268117625034e-19	sine oculis binding protein homolog	http://www.ncbi.nlm.nih.gov/gene/?term=55084
SNTB1	protein_coding	chr8:121547985-121824309	-	235.798928946984	236.96156767964	183.358220478232	86.1045885225178	70.9871111059855	77.2906889580638	-1.48341936283307	2.55335032463398e-20	2.37520960431068e-19	syntrophin beta 1	http://www.ncbi.nlm.nih.gov/gene/?term=6641
GDPD5	protein_coding	chr11:75145685-75236599	-	157.547071995551	171.356505553458	138.843507992188	51.8479242716236	40.7131960754917	43.2459807265357	-1.78196819070716	2.77339168415468e-20	2.5787886516462e-19	glycerophosphodiester phosphodiesterase domain containing 5	http://www.ncbi.nlm.nih.gov/gene/?term=81544
IFIT3	protein_coding	chr10:91087576-91100725	+	118.942822566178	122.397503966756	102.807788360627	21.2946831829883	20.8785620899957	30.3641992335251	-2.24129879354299	2.92620495227013e-20	2.71620227627997e-19	interferon induced protein with tetratricopeptide repeats 3	http://www.ncbi.nlm.nih.gov/gene/?term=3437
IL1RAPL1	protein_coding	chrX:28605681-29974017	+	51.1245465416027	49.9381816184364	45.5745865928555	145.359359118659	178.511705869464	164.702777660636	1.73374713268749	2.94910476489375e-20	2.7362827715509e-19	interleukin 1 receptor accessory protein like 1	http://www.ncbi.nlm.nih.gov/gene/?term=11141
CHRD	protein_coding	chr3:184097861-184107623	+	191.977889054182	180.169125839065	180.178598157801	67.5874727112236	49.06462091149	67.1692892135554	-1.58006531481864	3.00297710505177e-20	2.78507108068348e-19	chordin	http://www.ncbi.nlm.nih.gov/gene/?term=8646
SLC43A3	protein_coding	chr11:57174427-57195053	-	202.411469981039	212.482066886288	176.998975837369	77.7718864074354	66.8113986879864	62.5686529660516	-1.51479271073728	3.74558011214566e-20	3.4604161857291e-19	solute carrier family 43 member 3	http://www.ncbi.nlm.nih.gov/gene/?term=29015
WIPI1	protein_coding	chr17:66417422-66453665	-	247.275867966527	256.545168314321	248.010540993679	99.0665695904237	89.7778169869817	117.776287936097	-1.29009473983346	4.10175040127522e-20	3.7781581521341e-19	WD repeat domain, phosphoinositide interacting 1	http://www.ncbi.nlm.nih.gov/gene/?term=55062
ENSG00000258757.1	antisense	chr14:53107557-53108284	+	56.3413370050315	46.0214614915002	56.1733276609614	180.541879160118	153.457431361469	171.143668407141	1.67639733274002	4.49590884374377e-20	4.13240983084534e-19	None	http://asia.ensembl.org/Homo_sapiens/Gene/Idhistory?g=ENSG00000258757
SLC26A10	protein_coding	chr12:58013693-58019934	+	330.744515381389	302.566629805821	323.261602577231	152.766205443177	125.271372539974	158.261886914131	-1.12765559690897	4.58747600272489e-20	4.21119769055918e-19	solute carrier family 26 member 10	http://www.ncbi.nlm.nih.gov/gene/?term=65012
FAM167A	protein_coding	chr8:11278973-11324276	-	165.893936737037	188.981746124671	161.10086423521	57.4030590150118	49.06462091149	59.8082712175493	-1.63079636822589	4.92351681601469e-20	4.51775544715027e-19	family with sequence similarity 167 member A	http://www.ncbi.nlm.nih.gov/gene/?term=83648
CDR2L	protein_coding	chr17:72983727-73001895	+	242.059077503098	237.940747711374	176.998975837369	475.889876350259	407.131960754917	460.98375199988	1.03220928928912	8.66866877930464e-20	7.88060798118604e-19	cerebellar degeneration related protein 2 like	http://www.ncbi.nlm.nih.gov/gene/?term=30850
CTSV	protein_coding	chr9:99791959-99801925	-	222.235273742069	210.52370682282	228.932807071088	90.7338674753413	82.4703202554832	88.3322159520729	-1.33668612738012	1.21245675524471e-19	1.09623549239371e-18	cathepsin V	http://www.ncbi.nlm.nih.gov/gene/?term=1515
S1PR1	protein_coding	chr1:101702305-101707076	+	76.1651407660612	73.4385023800536	57.233201767772	201.836562343106	181.643490182963	200.587740391166	1.49700492366798	1.59199827886882e-19	1.43339569918993e-18	sphingosine-1-phosphate receptor 1	http://www.ncbi.nlm.nih.gov/gene/?term=1901
TNFAIP2	protein_coding	chr14:103592664-103603776	+	198.238037610296	172.335685585192	198.196457973581	70.3650400829177	72.0310392104853	58.8881439680486	-1.5002273695025	1.87177022752337e-19	1.67969409698815e-18	TNF alpha induced protein 2	http://www.ncbi.nlm.nih.gov/gene/?term=7127
KRT79	protein_coding	chr12:53215231-53228077	-	65.7315598392035	86.1678427925962	76.3109356903627	3.70342316225883	5.21964052249893	1.84025449900152	-4.43203444040264	2.028692106986e-19	1.8182468676721e-18	keratin 79	http://www.ncbi.nlm.nih.gov/gene/?term=338785
KIRREL2	protein_coding	chr19:36347810-36358048	+	134.593193956464	159.60634517265	126.12501871046	33.3308084603295	30.2739150304938	46.9264897245387	-1.92180063485724	2.07313214450519e-19	1.85653624881062e-18	kirre like nephrin family adhesion molecule 2	http://www.ncbi.nlm.nih.gov/gene/?term=84063
SPAG4	protein_coding	chr20:34203806-34209016	+	239.972361317727	232.065667520969	253.309911527732	99.0665695904237	98.12924182298	106.734760942088	-1.25321177875977	2.08873660606229e-19	1.86973521305203e-18	sperm associated antigen 4	http://www.ncbi.nlm.nih.gov/gene/?term=6676
ETFRF1	protein_coding	chr12:25348150-25357949	+	143.983416790636	146.877004760107	165.340360662452	325.901238278777	304.827006513938	330.325682570773	1.07692514814662	2.19953441418896e-19	1.96647116500337e-18	electron transfer flavoprotein regulatory factor 1	http://www.ncbi.nlm.nih.gov/gene/?term=144363
CATSPER1	protein_coding	chr11:65784223-65793988	-	170.06736910778	157.647985109182	150.502123167104	61.1064821772707	43.844980388991	34.0447082315281	-1.78130890144593	2.25589424427723e-19	2.0151908881881e-18	cation channel sperm associated 1	http://www.ncbi.nlm.nih.gov/gene/?term=117144
MSRB1	protein_coding	chr16:1988230-1993327	-	403.779581869393	417.130693518704	345.518958820253	199.058994971412	203.565980377458	178.504686403147	-1.00773078962844	2.55182657150441e-19	2.27109410566523e-18	methionine sulfoxide reductase B1	http://www.ncbi.nlm.nih.gov/gene/?term=51734
CA2	protein_coding	chr8:86376131-86393721	+	292.140265952015	252.628448187384	272.387645450322	125.9163875168	94.9974575094806	125.137305932103	-1.23346421263066	3.08705113345878e-19	2.73841086171292e-18	carbonic anhydrase 2	http://www.ncbi.nlm.nih.gov/gene/?term=760
SMIM20	protein_coding	chr4:25915814-25931501	+	278.5766107471	262.420248504725	275.567267770754	113.880262239459	106.480666658978	136.178832926112	-1.1916077599241	3.48190092221845e-19	3.08107578533055e-18	small integral membrane protein 20	http://www.ncbi.nlm.nih.gov/gene/?term=389203
FGFR3	protein_coding	chr4:1795039-1810599	+	61.5581274684604	57.7716218723088	72.0714392631203	195.355571809153	183.731346391962	170.22354115764	1.52324913236921	4.18498546378737e-19	3.68961983746152e-18	fibroblast growth factor receptor 3	http://www.ncbi.nlm.nih.gov/gene/?term=2261
AKNAD1	protein_coding	chr1:109358520-109400864	-	119.986180658863	136.106024411033	127.184892817271	41.6635105754118	25.0542745079949	31.2843264830258	-1.9597096385782	6.20974150114854e-19	5.44360456269515e-18	AKNA domain containing 1	http://www.ncbi.nlm.nih.gov/gene/?term=254268
ENSG00000224099.1	lincRNA	chr2:196313256-196343649	+	111.639315917377	112.605703649416	110.226907108302	239.796649756259	326.749496708433	253.034993612709	1.28946719170565	6.2411622588596e-19	5.46892920046115e-18	None	http://asia.ensembl.org/Homo_sapiens/Gene/Idhistory?g=ENSG00000224099
ZNF622	protein_coding	chr5:16451628-16465894	-	622.884781333404	481.756575613152	636.984338193166	1286.93954888494	1192.16589533876	1311.18133053858	1.12297281005162	7.32130664034229e-19	6.39467138824883e-18	zinc finger protein 622	http://www.ncbi.nlm.nih.gov/gene/?term=90441
B3GLCT	protein_coding	chr13:31774112-31906413	+	266.056313634871	239.899107774842	276.627141877565	122.212964354541	102.304954240979	114.095778938094	-1.20461208779153	7.73814325564628e-19	6.74511276521225e-18	beta 3-glucosyltransferase	http://www.ncbi.nlm.nih.gov/gene/?term=145173
YPEL2	protein_coding	chr17:57409053-57479095	+	187.804456683438	169.39814548999	196.07670975996	51.8479242716236	55.3281895384887	79.1309434570653	-1.56542237842441	9.93981416736907e-19	8.60176226022323e-18	yippee like 2	http://www.ncbi.nlm.nih.gov/gene/?term=388403
DYX1C1	protein_coding	chr15:55709953-55800432	-	79.2952150441185	75.3968624435217	95.3886696129533	221.279533944965	204.609908481958	211.629267385175	1.35318082262725	1.28858085835654e-18	1.10801538775881e-17	None	http://www.ncbi.nlm.nih.gov/gene/?term=DYX1C1
MIR3142HG	lncRNA	chr5:159895258-159914433	+	104.335809268577	136.106024411033	135.663885671756	23.1463947641177	34.449627448493	35.8849627305296	-2.01252925116914	1.53451765581717e-18	1.3163455665469e-17	MIR3142 host gene	http://www.ncbi.nlm.nih.gov/gene/?term=107075116
LOC101928123	lncRNA	chr14:73710726-73712709	-	219.105199464012	254.586808250852	217.274191896171	107.399271705506	73.0749673149851	89.2523432015737	-1.35261707311922	1.89921442831395e-18	1.62146370164353e-17	uncharacterized LOC101928123	http://www.ncbi.nlm.nih.gov/gene/?term=101928123
FBXL19-AS1	lncRNA	chr16:30930640-30934590	-	20.8671618537154	31.3337610154895	25.4369785634542	100.918281171553	114.832091494977	122.376924183601	2.11796017255336	2.35977013025833e-18	2.00910661464643e-17	FBXL19 antisense RNA 1 (head to head)	http://www.ncbi.nlm.nih.gov/gene/?term=283932
ENSG00000245937.3	lincRNA	chr5:127276118-127418864	-	197.19467951761	162.543885267852	155.801493701157	362.0096141108	359.111267947927	327.56530082227	1.02433298606695	3.52827970292595e-18	2.97350142735858e-17	None	http://asia.ensembl.org/Homo_sapiens/Gene/Idhistory?g=ENSG00000245937
PGPEP1	protein_coding	chr19:18451397-18480763	+	323.441008732588	329.00449066264	264.968526702648	134.249089631883	152.413503256969	138.939214674615	-1.11136124988947	3.70817513467369e-18	3.12267379761995e-17	pyroglutamyl-peptidase I	http://www.ncbi.nlm.nih.gov/gene/?term=54858
ICOSLG	protein_coding	chr21:45642874-45660887	-	91.8155121563477	95.9596431099367	73.1313133699309	217.576110782706	246.36703266195	200.587740391166	1.34421218684791	5.30796046986977e-18	4.42671606753618e-17	inducible T-cell costimulator ligand	http://www.ncbi.nlm.nih.gov/gene/?term=23308
LOC101930085	lncRNA	chr7:35734816-35739023	+	106.422525453948	103.793083363809	94.3287955061427	236.093226594	234.883823512452	234.632448622694	1.21152713248362	5.91511967826832e-18	4.92736540881588e-17	uncharacterized LOC101930085	http://www.ncbi.nlm.nih.gov/gene/?term=101930085
THBS1	protein_coding	chr15:39873280-39891119	+	138.766626327207	150.793724887043	128.244766924082	279.608448750542	313.178431349936	293.520592590742	1.08202378197832	6.04246718336681e-18	5.02956806014347e-17	thrombospondin 1	http://www.ncbi.nlm.nih.gov/gene/?term=7057
JUP	protein_coding	chr17:39910859-39942964	-	101.20573499052	65.6050621261812	72.0714392631203	14.8136926490353	7.30749673149851	7.36101799600607	-3.00681349870943	9.06333316617823e-18	7.49207793300611e-17	junction plakoglobin	http://www.ncbi.nlm.nih.gov/gene/?term=3728
LMBRD2	protein_coding	chr5:36103414-36152015	-	259.796165078757	259.482708409523	287.225882945671	129.619810679059	130.491013062473	99.373742946082	-1.16815045550494	9.77172236346669e-18	8.05607645232369e-17	LMBR1 domain containing 2	http://www.ncbi.nlm.nih.gov/gene/?term=92255
SNAP25	protein_coding	chr20:10199446-10288068	+	305.70392115693	310.400070059693	292.525253479724	138.878368584706	125.271372539974	165.622904910137	-1.07652685618369	1.17690605472486e-17	9.66952102778887e-17	synaptosome associated protein 25	http://www.ncbi.nlm.nih.gov/gene/?term=6616
LINC00601	lncRNA	chr10:128102438-128110448	-	95.9889445270908	108.688983522479	102.807788360627	25.9239621358118	22.9664182989953	23.003181237519	-2.09567436009879	1.34859198537565e-17	1.10506778771298e-16	long intergenic non-protein coding RNA 601	http://www.ncbi.nlm.nih.gov/gene/?term=101101772
FCHO1	protein_coding	chr19:17858527-17899377	+	202.411469981039	176.252405712129	165.340360662452	69.439184292353	62.6356862699872	69.0095437125569	-1.43351943489455	1.53824941156431e-17	1.25666366451547e-16	FCH domain only 1	http://www.ncbi.nlm.nih.gov/gene/?term=23149
H19	lncRNA	chr11:2016406-2022696	-	1383.49283090133	1154.45325741444	1126.64617553966	283.3118719128	160.764928092967	287.999829093738	-2.3220960620164	1.55604700496353e-17	1.27066006475453e-16	H19, imprinted maternally expressed transcript (non-protein coding)	http://www.ncbi.nlm.nih.gov/gene/?term=283120
HOTS	protein_coding	chr11:2013638-2017524	+	493.508377840369	423.005773709109	475.883473957956	90.7338674753413	53.2403333294891	111.335397189592	-2.44311379802941	1.67292052505951e-17	1.36204611162025e-16	H19 opposite tumor suppressor	http://www.ncbi.nlm.nih.gov/gene/?term=103344718
GLRX	protein_coding	chr5:95149553-95158577	-	151.286923439437	160.585525204384	144.142878526241	51.8479242716236	57.4160457474883	43.2459807265357	-1.58572267771903	2.01570984839125e-17	1.63497306516151e-16	glutaredoxin	http://www.ncbi.nlm.nih.gov/gene/?term=2745
ALDOC	protein_coding	chr17:26900133-26903951	-	75.1217826733754	90.0845629195324	71.0115651563097	9.25855790564707	16.7028496719966	10.1213997445084	-2.72930752268075	2.48603540463105e-17	2.00447726714605e-16	aldolase, fructose-bisphosphate C	http://www.ncbi.nlm.nih.gov/gene/?term=230
SLAIN1	protein_coding	chr13:78271989-78338377	+	82.4252893221758	120.439143903288	83.7300544380368	13.8878368584706	20.8785620899957	20.2427994890167	-2.3889941062986	2.58238609993746e-17	2.0805497858504e-16	SLAIN motif family member 1	http://www.ncbi.nlm.nih.gov/gene/?term=122060
SNCAIP	protein_coding	chr5:121647386-121799914	+	84.5120055075473	86.1678427925962	80.550432117605	12.9619810679059	12.5271372539974	19.3226722395159	-2.4801185227416	2.89259809874044e-17	2.32613994537578e-16	synuclein alpha interacting protein	http://www.ncbi.nlm.nih.gov/gene/?term=9627
MANEA	protein_coding	chr6:96025373-96057328	+	355.785109605847	363.275791773332	428.189139151479	195.355571809153	209.829549004457	142.619723672618	-1.06962642690656	3.12854741575055e-17	2.51214216283316e-16	mannosidase endo-alpha	http://www.ncbi.nlm.nih.gov/gene/?term=79694
ENSG00000260604.1	lincRNA	chr6:3905144-3912213	-	1.04335809268577	5.87508019040429	5.29937053405296	65.7357611300942	77.2506797329842	61.6485257165509	4.05364246055231	3.42147962690994e-17	2.74531797701541e-16	None	http://asia.ensembl.org/Homo_sapiens/Gene/Idhistory?g=ENSG00000260604
SLC9A3	protein_coding	chr5:472101-524549	-	97.0323026197765	116.522423776352	96.4485437197639	260.165477148683	258.894169915947	211.629267385175	1.2333293073488	3.91905275916317e-17	3.13060427507117e-16	solute carrier family 9 member A3	http://www.ncbi.nlm.nih.gov/gene/?term=6550
DTX4	protein_coding	chr11:58938903-58976060	+	298.40041450813	263.399428536459	234.232177605141	128.693954888494	111.700307181477	116.856160686596	-1.15430984035939	4.45421320223970e-17	3.54760343541215e-16	deltex E3 ubiquitin ligase 4	http://www.ncbi.nlm.nih.gov/gene/?term=23220
NPEPL1	protein_coding	chr20:57264187-57290900	+	99.1190188051481	111.626523617681	74.1911874767415	231.463947641177	223.400614362954	232.792194123692	1.26770878445814	4.7111194289808e-17	3.74531393691518e-16	aminopeptidase like 1	http://www.ncbi.nlm.nih.gov/gene/?term=79716
PLEKHH1	protein_coding	chr14:68000008-68056255	+	295.270340230073	317.254330281832	251.19016331411	140.730080165835	138.842437898472	125.137305932103	-1.0959955284585	5.81061723069613e-17	4.6058470525885e-16	pleckstrin homology, MyTH4 and FERM domain containing H1	http://www.ncbi.nlm.nih.gov/gene/?term=57475
SERINC2	protein_coding	chr1:31882412-31907527	+	191.977889054182	188.002566092937	207.735324934876	86.1045885225178	69.9431830014857	80.0510707065661	-1.31142364881975	7.38032607694333e-17	5.82657321863947e-16	serine incorporator 2	http://www.ncbi.nlm.nih.gov/gene/?term=347735
BEND3P3	misc_RNA	chr10:81442731-81448653	+	303.617204971559	334.879570853044	286.16600883886	162.950619139388	147.19386273447	149.060614419123	-1.00983478073228	9.69038511743246e-17	7.59754332256048e-16	BEN domain containing 3 pseudogene 3	http://www.ncbi.nlm.nih.gov/gene/?term=650623
ZNF430	protein_coding	chr19:21203426-21242852	+	130.419761585721	146.877004760107	125.06514460365	264.794756101506	303.783078409438	277.878429349229	1.06952273285414	9.7977774333007e-17	7.67895473727486e-16	zinc finger protein 430	http://www.ncbi.nlm.nih.gov/gene/?term=80264
ZSCAN5A	protein_coding	chr19:56732672-56879752	-	149.200207254065	173.314865616926	127.184892817271	337.937363556118	278.728803901443	337.686700566779	1.08486504930558	9.95257943898075e-17	7.79745070300994e-16	zinc finger and SCAN domain containing 5A	http://www.ncbi.nlm.nih.gov/gene/?term=79149
TM6SF1	protein_coding	chr15:83776238-83806111	+	70.9483503026323	91.0637429512664	104.927536574249	17.5912600207294	18.7907058809962	15.6421632415129	-2.36256107065901	1.12395166493826e-16	8.79295761052746e-16	transmembrane 6 superfamily member 1	http://www.ncbi.nlm.nih.gov/gene/?term=53346
SCARF1	protein_coding	chr17:1537152-1549083	-	63.6448436538319	84.2094827291281	61.4726981950144	10.1844136962118	6.26356862699872	10.1213997445084	-2.96706331467935	1.78167834654065e-16	1.38333042003156e-15	scavenger receptor class F member 1	http://www.ncbi.nlm.nih.gov/gene/?term=8578
ENSG00000251273.1	lincRNA	chr5:25126414-25190765	-	77.2084988587469	92.0429229830005	128.244766924082	23.1463947641177	19.834633985496	19.3226722395159	-2.25269481298411	1.9502902761601e-16	1.51206999156705e-15	None	http://asia.ensembl.org/Homo_sapiens/Gene/Idhistory?g=ENSG00000251273
GREB1L	protein_coding	chr18:18822203-19102791	+	115.81274828812	95.9596431099367	100.688040147006	237.94493817513	223.400614362954	236.472703121695	1.16124639509119	2.3051408558599e-16	1.77888683410411e-15	growth regulation by estrogen in breast cancer 1 like	http://www.ncbi.nlm.nih.gov/gene/?term=80000
PRX	protein_coding	chr19:40899671-40919271	-	149.200207254065	150.793724887043	157.921241914778	322.197815116518	272.465235274444	327.56530082227	1.01268264909552	2.46516865333497e-16	1.90102259593129e-15	periaxin	http://www.ncbi.nlm.nih.gov/gene/?term=57716
RPL23AP7	misc_RNA	chr2:114368816-114384715	-	132.506477771093	125.335044061958	102.807788360627	259.239621358118	245.32310455745	276.038174850228	1.1138780540521	2.54668950811265e-16	1.9624863851314e-15	ribosomal protein L23a pseudogene 7	http://www.ncbi.nlm.nih.gov/gene/?term=118433
CXCL16	protein_coding	chr17:4636824-4643223	-	184.674382405381	207.586166727618	171.699605303316	69.439184292353	68.8992548969859	83.7315797045691	-1.34346387570445	2.63427573878684e-16	2.02781026221652e-15	C-X-C motif chemokine ligand 16	http://www.ncbi.nlm.nih.gov/gene/?term=58191
JUND	protein_coding	chr19:18390504-18392466	-	398.562791405964	422.026593677375	287.225882945671	1799.86365685779	1399.90758813421	1169.48173411546	1.97931036704851	2.79127296576006e-16	2.14560484200773e-15	JunD proto-oncogene, AP-1 transcription factor subunit	http://www.ncbi.nlm.nih.gov/gene/?term=3727
CPEB2	protein_coding	chr4:15004298-15071777	+	112.682674010063	108.688983522479	122.945396390029	231.463947641177	251.586673184449	259.475884359214	1.10962807019232	3.73798317491867e-16	2.85190414058699e-15	cytoplasmic polyadenylation element binding protein 2	http://www.ncbi.nlm.nih.gov/gene/?term=132864
ENSG00000251629.2	lincRNA	chr5:20611949-20937800	+	89.7287959709762	94.9804630782026	100.688040147006	239.796649756259	217.137045735956	201.507867640666	1.20649220976284	3.99916129613944e-16	3.04590564162947e-15	None	http://asia.ensembl.org/Homo_sapiens/Gene/Idhistory?g=ENSG00000251629
CYP27B1	protein_coding	chr12:58156117-58160976	-	189.89117286881	187.023386061203	204.555702614444	84.2528769413884	85.6021045689825	70.8497982115585	-1.27428383134636	4.59666775344051e-16	3.48868669972997e-15	cytochrome P450 family 27 subfamily B member 1	http://www.ncbi.nlm.nih.gov/gene/?term=1594
HIST1H2BD	protein_coding	chr6:26158349-26171577	+	86.5987216929188	73.4385023800536	74.1911874767415	209.243408667624	165.984568615466	212.549394634675	1.33106562191126	5.9420089426475e-16	4.48610252223649e-15	histone cluster 1 H2B family member d	http://www.ncbi.nlm.nih.gov/gene/?term=3017
CCDC85A	protein_coding	chr2:56411258-56613309	+	38.6042494293735	34.2713011106917	28.616600883886	121.287108563977	106.480666658978	123.297051433102	1.79116805730636	6.92522499010991e-16	5.20657360899318e-15	coiled-coil domain containing 85A	http://www.ncbi.nlm.nih.gov/gene/?term=114800
ST3GAL5	protein_coding	chr2:86066271-86116157	-	237.885645132355	236.96156767964	213.034695468929	112.02855065833	86.6460326734823	106.734760942088	-1.16729684934221	7.00675678947507e-16	5.26603850565976e-15	ST3 beta-galactoside alpha-2,3-sialyltransferase 5	http://www.ncbi.nlm.nih.gov/gene/?term=8869
ANO2	protein_coding	chr12:5671817-6055398	-	64.6882017465177	51.8965416819045	52.9937053405296	171.283321254471	141.974222211971	158.261886914131	1.47848218298779	7.49231757510284e-16	5.6211899834047e-15	anoctamin 2	http://www.ncbi.nlm.nih.gov/gene/?term=57101
CHST4	protein_coding	chr16:71560023-71572493	+	83.4686474148615	80.2927626021919	68.8918169426885	193.503860228024	182.687418287463	189.546213397156	1.28147030309027	8.72082427731156e-16	6.52532947592541e-15	carbohydrate sulfotransferase 4	http://www.ncbi.nlm.nih.gov/gene/?term=10164
GNAO1	protein_coding	chr16:56225251-56391356	+	196.151321424925	212.482066886288	183.358220478232	81.4753095696942	82.4703202554832	88.3322159520729	-1.2309176498353	1.35649901335689e-15	1.00483001564665e-14	G protein subunit alpha o1	http://www.ncbi.nlm.nih.gov/gene/?term=2775
UNC5A	protein_coding	chr5:176237560-176307899	+	93.9022283417192	73.4385023800536	78.4306839039838	20.3688273924236	11.4832091494977	16.5622904910137	-2.33141060108925	1.61778324798428e-15	1.19060027790325e-14	unc-5 netrin receptor A	http://www.ncbi.nlm.nih.gov/gene/?term=90249
FRAT2	protein_coding	chr10:99092254-99094458	-	115.81274828812	130.230944220628	97.5084178265745	243.500072918518	234.883823512452	268.677156854222	1.11903121122519	1.62291883940357e-15	1.19397298811707e-14	FRAT2, WNT signaling pathway regulator	http://www.ncbi.nlm.nih.gov/gene/?term=23401
THRIL	lncRNA	chr12:125509989-125511969	-	272.316462190986	285.920569266342	251.19016331411	139.804224375271	136.754581689472	120.536669684599	-1.02942710418105	1.70639008726031e-15	1.25495491606479e-14	TNF and HNRNPL related immunoregulatory long non-coding RNA	http://www.ncbi.nlm.nih.gov/gene/?term=102659353
ARHGAP39	protein_coding	chr8:145754563-145911197	-	788.778718070442	758.864524593887	587.170255173068	1648.94916299574	1408.25901297021	1563.29619690179	1.11384083304345	2.73932491174388e-15	1.99559588848795e-14	Rho GTPase activating protein 39	http://www.ncbi.nlm.nih.gov/gene/?term=80728
PGF	protein_coding	chr14:75408533-75422467	-	70.9483503026323	68.5426022213833	69.9516910494991	12.0361252773412	9.39535294049808	13.8019087425114	-2.5624716124571	2.83984322811777e-15	2.0653405295402e-14	placental growth factor	http://www.ncbi.nlm.nih.gov/gene/?term=5228
TUBAL3	protein_coding	chr10:5435061-5446793	-	59.4714112830888	62.6675220309791	67.8319428358779	8.33270211508236	10.4392810449979	7.36101799600607	-2.87073072645346	2.9801545577582e-15	2.16665561923855e-14	tubulin alpha like 3	http://www.ncbi.nlm.nih.gov/gene/?term=79861
RASSF4	protein_coding	chr10:45455219-45490172	+	511.245465416027	470.006415232343	503.440200735031	166.654042301647	107.524594763478	184.025449900152	-1.69280487765425	3.1272201830018e-15	2.27204695435045e-14	Ras association domain family member 4	http://www.ncbi.nlm.nih.gov/gene/?term=83937
TNIP3	protein_coding	chr4:122052563-122148621	-	214.931767093268	235.003207616171	264.968526702648	112.02855065833	113.788163390477	106.734760942088	-1.10458288618044	3.40412444766292e-15	2.46576418744195e-14	TNFAIP3 interacting protein 3	http://www.ncbi.nlm.nih.gov/gene/?term=79931
ENSG00000233611.3	antisense	chr2:237076090-237203570	+	52.1679046342885	51.8965416819045	31.7962232043178	213.872687620447	139.886366002971	121.4567969341	1.80443316549065	3.43586169379581e-15	2.48708487218464e-14	None	http://asia.ensembl.org/Homo_sapiens/Gene/Idhistory?g=ENSG00000233611
C9orf3	protein_coding	chr9:97488951-97849500	+	161.720504366294	139.043564506235	115.526277642355	270.349890844895	275.597019587944	313.763392079759	1.04637624996766	5.15822686857415e-15	3.69177270911868e-14	chromosome 9 open reading frame 3	http://www.ncbi.nlm.nih.gov/gene/?term=84909
ENSG00000266872.1	antisense	chr17:25952510-25953464	-	206.584902351782	247.732548028714	240.591422246004	101.844136962118	104.392810449979	115.015906187595	-1.11287992326882	5.16774978349308e-15	3.69736321044884e-14	None	http://asia.ensembl.org/Homo_sapiens/Gene/Idhistory?g=ENSG00000266872
CYFIP2	protein_coding	chr5:156693090-156822606	+	67.818276024575	85.1886627608622	75.2510615835521	13.8878368584706	16.7028496719966	14.7220359920121	-2.33831451372897	5.53552008098313e-15	3.95525086831742e-14	cytoplasmic FMR1 interacting protein 2	http://www.ncbi.nlm.nih.gov/gene/?term=26999
HLA-F-AS1	lncRNA	chr6:29694378-29716826	-	83.4686474148615	53.8549017453726	46.6344606996661	1.85171158112941	8.35142483599829	6.44089074650531	-3.48827203873532	5.63600175343246e-15	4.0243847231121e-14	HLA-F antisense RNA 1	http://www.ncbi.nlm.nih.gov/gene/?term=285830
HLA-L	misc_RNA	chr6:30227339-30234728	+	134.593193956464	145.897824728373	127.184892817271	52.7737800621883	43.844980388991	46.006362475038	-1.51354740405006	5.80076581844307e-15	4.13793070272029e-14	major histocompatibility complex, class I, L (pseudogene)	http://www.ncbi.nlm.nih.gov/gene/?term=3139
ADAMTS2	protein_coding	chr5:178537852-178772431	-	99.1190188051481	104.772263395543	89.0294249720898	233.315659222306	205.653836586458	208.868885636672	1.14443592486615	7.48076574522844e-15	5.31004075244608e-14	ADAM metallopeptidase with thrombospondin type 1 motif 2	http://www.ncbi.nlm.nih.gov/gene/?term=9509
SLC12A5	protein_coding	chr20:44650329-44688789	+	289.010191673958	294.733189551948	223.633436537035	99.9924253809884	143.018150316471	124.217178682602	-1.14207511599801	8.48145566855509e-15	5.99867198561853e-14	solute carrier family 12 member 5	http://www.ncbi.nlm.nih.gov/gene/?term=57468
HYDIN	protein_coding	chr16:70835987-71264625	-	40.690965614745	49.9381816184364	57.233201767772	137.026657003577	132.578869271473	150.900868918125	1.50950382288498	8.48812238427931e-15	6.00142204584069e-14	HYDIN, axonemal central pair apparatus protein	http://www.ncbi.nlm.nih.gov/gene/?term=54768
RMI2	protein_coding	chr16:11439295-11445620	+	141.896700605265	163.523065299586	152.621871380725	62.0323379678354	37.5814117619923	62.5686529660516	-1.48863903833366	8.60716736481464e-15	6.08359996989516e-14	RecQ mediated genome instability 2	http://www.ncbi.nlm.nih.gov/gene/?term=116028
FLVCR2	protein_coding	chr14:76044940-76114512	+	128.33304540035	126.314224093692	121.885522283218	45.3669337376707	30.2739150304938	46.9264897245387	-1.61014155442314	1.01116175394295e-14	7.13062157530777e-14	feline leukemia virus subgroup C cellular receptor family member 2	http://www.ncbi.nlm.nih.gov/gene/?term=55640
MEX3D	protein_coding	chr19:1554668-1568057	-	328.657799196017	282.98302917114	183.358220478232	1261.01558674913	1032.44489535029	946.810939736281	2.02679563426736	1.02906709405166e-14	7.25215309347988e-14	mex-3 RNA binding family member D	http://www.ncbi.nlm.nih.gov/gene/?term=399664
ZNF256	protein_coding	chr19:58452201-58459077	-	107.465883546634	107.709803490745	130.364515137703	221.279533944965	290.212013050941	241.073339369199	1.1216476850116	1.08509420537181e-14	7.63453903453779e-14	zinc finger protein 256	http://www.ncbi.nlm.nih.gov/gene/?term=10172
KIF5C	protein_coding	chr2:149632792-149883273	+	93.9022283417192	109.668163554213	83.7300544380368	24.0722505546824	30.2739150304938	20.2427994890167	-1.95573645423325	1.16681072332001e-14	8.20413789834381e-14	kinesin family member 5C	http://www.ncbi.nlm.nih.gov/gene/?term=3800
TMSB15A	protein_coding	chrX:101768610-101771699	-	60.5147693757746	89.1053828877984	76.3109356903627	13.8878368584706	18.7907058809962	10.1213997445084	-2.41509558222904	1.53716812352356e-14	1.07417765991941e-13	thymosin beta 15a	http://www.ncbi.nlm.nih.gov/gene/?term=11013
EVI2A	protein_coding	chr17:29643428-29648767	-	212.845050907897	219.336327108427	229.992681177899	107.399271705506	104.392810449979	101.213997445084	-1.08088923270244	1.55663494169548e-14	1.08707774783778e-13	ecotropic viral integration site 2A	http://www.ncbi.nlm.nih.gov/gene/?term=2123
ARHGDIB	protein_coding	chr12:15094949-15114704	-	65.7315598392035	43.0839213962981	59.3529499813932	7.40684632451766	5.21964052249893	2.76038174850228	-3.44987482977464	1.86380021976234e-14	1.2973923540724e-13	Rho GDP dissociation inhibitor beta	http://www.ncbi.nlm.nih.gov/gene/?term=397
ENSG00000262222.1	antisense	chr16:11034576-11036878	+	80.3385731368042	89.1053828877984	104.927536574249	212.946831829883	219.224901944955	188.626086147656	1.17778424484671	1.88736394780771e-14	1.31294883325754e-13	None	http://asia.ensembl.org/Homo_sapiens/Gene/Idhistory?g=ENSG00000262222
FAM109A	protein_coding	chr12:111798455-111806925	-	132.506477771093	81.271942633926	84.7899285448474	229.612236060047	240.103464034951	223.590921628684	1.21695298934338	2.02636350035413e-14	1.40557005804911e-13	family with sequence similarity 109 member A	http://www.ncbi.nlm.nih.gov/gene/?term=144717
MAPRE2	protein_coding	chr18:32556892-32723434	+	205.541544259097	204.648626632416	193.956961546338	83.3270211508237	105.436738554478	81.8913252055676	-1.16418162207852	2.54528094420181e-14	1.75592680915871e-13	microtubule associated protein RP/EB family member 2	http://www.ncbi.nlm.nih.gov/gene/?term=10982
MOCS1	protein_coding	chr6:39872034-39902290	-	210.758334722525	208.565346759352	219.393940109793	81.4753095696942	91.8656731959812	114.095778938094	-1.15008799096642	2.67090090930375e-14	1.84082513213021e-13	molybdenum cofactor synthesis 1	http://www.ncbi.nlm.nih.gov/gene/?term=4337
LOC101928820	lncRNA	chr6:86096937-86114520	-	159.633788180923	207.586166727618	215.15444368255	94.4372906376001	75.1628235239847	65.3290347145539	-1.30919768682812	2.72553165118431e-14	1.87727945362185e-13	None	http://www.ncbi.nlm.nih.gov/gene/?term=LOC101928820
SLC7A5P2	misc_RNA	chr16:21529214-21531765	-	98.0756607124623	83.2303026973941	73.1313133699309	219.427822363836	197.30241175046	177.584559153647	1.22364061548912	2.73642997337792e-14	1.88418512671224e-13	solute carrier family 7 member 5 pseudogene 2	http://www.ncbi.nlm.nih.gov/gene/?term=387254
CGB8	protein_coding	chr19:49550895-49552368	-	86.5987216929188	96.9388231416707	105.987410681059	225.908812897789	189.994915018961	222.670794379184	1.14367296994118	2.82249368550223e-14	1.94096986968635e-13	chorionic gonadotropin beta subunit 8	http://www.ncbi.nlm.nih.gov/gene/?term=94115
CABLES1	protein_coding	chr18:20714528-20840434	+	138.766626327207	126.314224093692	97.5084178265745	251.8327750336	265.157738542946	241.073339369199	1.06153862515578	2.93314169527942e-14	2.01641822463512e-13	Cdk5 and Abl enzyme substrate 1	http://www.ncbi.nlm.nih.gov/gene/?term=91768
SLC22A17	protein_coding	chr14:23815520-23822121	-	68.8616341172608	68.5426022213833	60.4128240882038	13.8878368584706	10.4392810449979	10.1213997445084	-2.51872844969303	3.06370611990503e-14	2.10416700127022e-13	solute carrier family 22 member 17	http://www.ncbi.nlm.nih.gov/gene/?term=51310
EMC6	protein_coding	chr17:3572017-3572963	+	369.348764810762	339.775471011715	188.657591012285	1323.97378050753	1296.55870578874	1367.30909275813	2.15079047208694	3.34157675652738e-14	2.28701070788946e-13	ER membrane protein complex subunit 6	http://www.ncbi.nlm.nih.gov/gene/?term=83460
OPRL1	protein_coding	chr20:62711435-62731996	+	138.766626327207	126.314224093692	111.286781215112	49.0703568999295	39.6692679709919	18.4025449900152	-1.81705885347193	3.37859772559961e-14	2.31161580212073e-13	opioid related nociceptin receptor 1	http://www.ncbi.nlm.nih.gov/gene/?term=4987
SOCS1	protein_coding	chr16:11348274-11350039	-	97.0323026197765	109.668163554213	74.1911874767415	30.5532410886353	19.834633985496	18.4025449900152	-2.02733276600592	3.71502217933004e-14	2.53777606178143e-13	suppressor of cytokine signaling 1	http://www.ncbi.nlm.nih.gov/gene/?term=8651
NEK10	protein_coding	chr3:27152394-27410951	-	64.6882017465177	64.6258820944472	63.5924464086355	161.098907558259	157.633143779468	156.421632415129	1.30043673190893	4.2617261305434e-14	2.90388909841443e-13	NIMA related kinase 10	http://www.ncbi.nlm.nih.gov/gene/?term=152110
LIMD2	protein_coding	chr17:61773249-61777519	-	252.492658429956	216.398787013225	213.034695468929	110.1768390772	106.480666658978	108.57501544109	-1.06723070182723	4.46443703340787e-14	3.04009583611633e-13	LIM domain containing 2	http://www.ncbi.nlm.nih.gov/gene/?term=80774
GLTSCR1	protein_coding	chr19:48111453-48206534	+	422.560027537737	431.818393994715	293.585127586534	1276.75513518873	1115.95914371027	952.331703233286	1.54244571131526	4.50260190254028e-14	3.06415252346786e-13	None	http://www.ncbi.nlm.nih.gov/gene/?term=GLTSCR1
MTURN	protein_coding	chr7:30174552-30202381	+	67.818276024575	69.5217822531174	76.3109356903627	168.505753882777	181.643490182963	160.102141413132	1.25521390218522	5.59417727925652e-14	3.78553349724125e-13	maturin, neural progenitor differentiation regulator homolog	http://www.ncbi.nlm.nih.gov/gene/?term=222166
IGHG1	C_region	chr14:106207810-106209407	-	1.04335809268577	2.93754009520214	6.35924464086355	56.4772032244471	42.8010522844913	64.4089074650531	3.99766966803382	6.09493030855371e-14	4.11150826560775e-13	immunoglobulin heavy constant gamma 1 (G1m marker)	http://www.ncbi.nlm.nih.gov/gene/?term=3500
MRPS34	protein_coding	chr16:1821896-1823140	-	642.708585094434	691.301102404238	574.451765891341	1778.5689736748	1442.70864041871	1255.05356831904	1.22968628560319	7.72992541391161e-14	5.18207290318097e-13	mitochondrial ribosomal protein S34	http://www.ncbi.nlm.nih.gov/gene/?term=65993
ABHD8	protein_coding	chr19:17402940-17414282	-	282.750043117843	305.504169901023	229.992681177899	144.433503328094	120.051732017475	138.939214674615	-1.01882446432597	1.05108921343906e-13	7.00726142292704e-13	abhydrolase domain containing 8	http://www.ncbi.nlm.nih.gov/gene/?term=79575
MIR600HG	lncRNA	chr9:125871773-125877756	-	247.275867966527	255.565988282586	208.795199041687	119.435396982847	112.744235285977	115.936033437096	-1.03190544024039	1.11343395789277e-13	7.41602636154294e-13	MIR600 host gene	http://www.ncbi.nlm.nih.gov/gene/?term=81571
MGC12916	lncRNA	chr17:14207057-14209062	+	21.9105199464012	23.5003207616172	20.1376080294013	83.3270211508237	84.5581764644827	86.4919614530714	1.9544086896066	1.3283806626949e-13	8.81506061880489e-13	uncharacterized protein MGC12916	http://www.ncbi.nlm.nih.gov/gene/?term=84815
CALB2	protein_coding	chr16:71392616-71424341	+	199.281395702982	188.002566092937	165.340360662452	83.3270211508237	67.8553267924862	88.3322159520729	-1.20185992081769	1.49019685005145e-13	9.86764315178154e-13	calbindin 2	http://www.ncbi.nlm.nih.gov/gene/?term=794
FSBP	protein_coding	chr8:95439940-95449180	-	166.937294829723	172.335685585192	173.819353516937	67.5874727112236	69.9431830014857	83.7315797045691	-1.2115950877546	1.88421874933942e-13	1.23969311561777e-12	fibrinogen silencer binding protein	http://www.ncbi.nlm.nih.gov/gene/?term=100861412
AP1M2	protein_coding	chr19:10683347-10697991	-	34.4308170586304	42.1047413645641	32.8560973111284	111.102694867765	113.788163390477	108.57501544109	1.60403034325764	1.92179456187869e-13	1.26403052791047e-12	adaptor related protein complex 1 mu 2 subunit	http://www.ncbi.nlm.nih.gov/gene/?term=10053
ENSG00000272005.1	lincRNA	chr8:424455-427966	+	93.9022283417192	77.3552225069898	89.0294249720898	22.220538973553	27.1421307169945	20.2427994890167	-1.90825323843254	1.92890302949955e-13	1.26793382340811e-12	None	http://asia.ensembl.org/Homo_sapiens/Gene/Idhistory?g=ENSG00000272005
NCBP2-AS2	lncRNA	chr3:196669494-196670884	+	263.9695974495	262.420248504725	245.890792780057	883.266424198731	703.607542432856	559.437367696462	1.47455699288035	2.02136060563229e-13	1.32669064362375e-12	NCBP2 antisense RNA 2 (head to head)	http://www.ncbi.nlm.nih.gov/gene/?term=152217
DHRS2	protein_coding	chr14:24099324-24114848	+	5.21679046342885	15.6668805077448	10.5987410681059	62.0323379678354	59.5039019564879	69.9296709620577	2.59465497746467	2.38041455408268e-13	1.55620321937609e-12	dehydrogenase/reductase 2	http://www.ncbi.nlm.nih.gov/gene/?term=10202
RNFT2	protein_coding	chr12:117176096-117291436	+	152.330281532122	173.314865616926	143.08300441943	69.439184292353	65.7674705834866	56.1277622195463	-1.29528086134045	2.64134847181137e-13	1.71743308221329e-12	ring finger protein, transmembrane 2	http://www.ncbi.nlm.nih.gov/gene/?term=84900
CAMK2N2	protein_coding	chr3:183977003-183979251	-	350.568319142418	279.066309044204	242.711170459626	152.766205443177	149.28171894347	118.696415185598	-1.05369606899056	2.64524934640385e-13	1.71945187728929e-12	calcium/calmodulin dependent protein kinase II inhibitor 2	http://www.ncbi.nlm.nih.gov/gene/?term=94032
FLJ42351	lncRNA	chr2:113399407-113401757	-	60.5147693757746	72.4593223483195	81.6103062244156	19.4429716018589	11.4832091494977	13.8019087425114	-2.25322958722763	2.73490607659575e-13	1.77545699157788e-12	uncharacterized LOC400999	http://www.ncbi.nlm.nih.gov/gene/?term=400999
ISG20	protein_coding	chr15:89178868-89199575	+	170.06736910778	170.377325521724	174.879227623748	75.920174826306	77.2506797329842	76.370561708563	-1.16689597649207	3.65155438845694e-13	2.35303027418467e-12	interferon stimulated exonuclease gene 20	http://www.ncbi.nlm.nih.gov/gene/?term=3669
CCNJL	protein_coding	chr5:159678659-159766599	-	162.76386245898	166.460605394788	174.879227623748	60.180626386706	80.3824640464836	76.370561708563	-1.21973225151997	3.97962625187242e-13	2.56290778295898e-12	cyclin J like	http://www.ncbi.nlm.nih.gov/gene/?term=79616
ARC	protein_coding	chr8:143692405-143695833	-	232.668854668927	217.377967044959	175.939101730558	83.3270211508237	99.1731699274797	103.974379193586	-1.12951104549656	4.69213164647873e-13	3.0002973227928e-12	activity regulated cytoskeleton associated protein	http://www.ncbi.nlm.nih.gov/gene/?term=23237
RGMB-AS1	lncRNA	chr5:98105322-98108788	-	199.281395702982	191.919286219873	207.735324934876	87.0304443130825	105.436738554478	92.0127249500759	-1.07708629476893	5.65028643429076e-13	3.60124482091119e-12	RGMB antisense RNA 1	http://www.ncbi.nlm.nih.gov/gene/?term=503569
ZNF296	protein_coding	chr19:45574758-45579846	-	101.20573499052	92.0429229830005	65.7121946222567	211.095120248753	193.126699332461	181.26506815165	1.1750280462944	6.45332954051026e-13	4.09735208921287e-12	zinc finger protein 296	http://www.ncbi.nlm.nih.gov/gene/?term=162979
GALNT9	protein_coding	chr12:132680917-132905905	-	83.4686474148615	84.2094827291281	89.0294249720898	30.5532410886353	22.9664182989953	12.8817814930106	-1.95273584969565	7.73662179980084e-13	4.88771660940913e-12	polypeptide N-acetylgalactosaminyltransferase 9	http://www.ncbi.nlm.nih.gov/gene/?term=50614
SIRPB1	protein_coding	chr20:1545029-1600740	-	91.8155121563477	107.709803490745	89.0294249720898	36.1083758320236	21.9224901944955	27.6038174850228	-1.74587912929102	8.54376024374406e-13	5.37875899926761e-12	signal regulatory protein beta 1	http://www.ncbi.nlm.nih.gov/gene/?term=10326
RN7SK	snRNA	chr6:52860418-52860749	+	26.0839523171442	65.6050621261812	58.2930758745826	429.597086822024	364.330908470426	284.319320095735	2.84443026902194	8.86127677789597e-13	5.57053487783914e-12	RNA, 7SK small nuclear	http://www.ncbi.nlm.nih.gov/gene/?term=125050
LINCR-0002	lncRNA	chr3:191143313-191308145	+	71.9917083953181	67.5634221896493	77.3708097971733	149.062782280918	172.248137242465	178.504686403147	1.2050257462514	1.05462434278291e-12	6.59712881671323e-12	uncharacterized LincR-0002	http://www.ncbi.nlm.nih.gov/gene/?term=103344926
LOC101927027	lncRNA	chr2:179278386-179304970	+	209.71497662984	199.752726473746	198.196457973581	87.0304443130825	93.9535294049808	110.415269940091	-1.05894979413743	1.21339133148368e-12	7.56399791054761e-12	uncharacterized LOC101927027	http://www.ncbi.nlm.nih.gov/gene/?term=101927027
IRS2	protein_coding	chr13:110406184-110438914	-	356.828467698533	376.984312217608	307.363490975072	893.450837894942	742.232882299348	653.290347145539	1.13604340512527	1.70597061681342e-12	1.05403218887786e-11	insulin receptor substrate 2	http://www.ncbi.nlm.nih.gov/gene/?term=8660
EXOC3-AS1	lncRNA	chr5:441950-443275	-	25.0405942244585	30.3545809837555	18.0178598157801	87.0304443130825	85.6021045689825	86.4919614530714	1.81358074183721	2.38800291785978e-12	1.46245713143667e-11	EXOC3 antisense RNA 1	http://www.ncbi.nlm.nih.gov/gene/?term=116349
FAM117A	protein_coding	chr17:47787687-47841518	-	89.7287959709762	70.5009622848514	80.550432117605	14.8136926490353	15.6589215674968	29.4440719840243	-1.99685597943271	2.4199051894412e-12	1.48079810284086e-11	family with sequence similarity 117 member A	http://www.ncbi.nlm.nih.gov/gene/?term=81558
PWWP2B	protein_coding	chr10:134210702-134231363	+	453.86077031831	385.796932503215	309.483239188693	836.973634670495	828.878914972831	782.108162075645	1.09070224161603	2.53587435686219e-12	1.55037888786366e-11	PWWP domain containing 2B	http://www.ncbi.nlm.nih.gov/gene/?term=170394
GAREM1	protein_coding	chr18:29843484-30050447	-	124.159613029607	109.668163554213	90.0892990789004	237.019082384565	225.488470571954	200.587740391166	1.0322246829612	3.30683006611561e-12	2.01091017534057e-11	GRB2 associated regulator of MAPK1 subtype 1	http://www.ncbi.nlm.nih.gov/gene/?term=64762
CELSR2	protein_coding	chr1:109792641-109818378	+	110.595957824692	114.564063712884	115.526277642355	38.8859432037177	41.7571241799915	45.0862352255372	-1.43790903617943	3.48121151412817e-12	2.11278923026604e-11	cadherin EGF LAG seven-pass G-type receptor 2	http://www.ncbi.nlm.nih.gov/gene/?term=1952
SMG1P7	misc_RNA	chr16:70253484-70259936	-	108.50924163932	101.834723300341	107.04728478787	25.9239621358118	43.844980388991	37.7252172295311	-1.56915345875433	3.50153401004891e-12	2.12392964383758e-11	SMG1P7, nonsense mediated mRNA decay associated PI3K related kinase pseudogene 7	http://www.ncbi.nlm.nih.gov/gene/?term=100506060
CHST2	protein_coding	chr3:142838618-142842856	+	160.677146273608	187.023386061203	140.963256205809	73.1426074546119	74.1188954194849	64.4089074650531	-1.21063303445978	3.51506124835853e-12	2.13153629883617e-11	carbohydrate sulfotransferase 2	http://www.ncbi.nlm.nih.gov/gene/?term=9435
ENSG00000233175.2	antisense	chr17:43315395-43319101	-	203.454828073725	204.648626632416	224.693310643846	86.1045885225178	107.524594763478	115.936033437096	-1.03205646163745	3.72122708262651e-12	2.25402425644231e-11	None	http://asia.ensembl.org/Homo_sapiens/Gene/Idhistory?g=ENSG00000233175
RHEBL1	protein_coding	chr12:49458459-49463808	-	174.240801478523	157.647985109182	166.400234769263	74.0684632451766	68.8992548969859	81.8913252055676	-1.14461391680472	3.74214620602114e-12	2.26415568767666e-11	RHEB like 1	http://www.ncbi.nlm.nih.gov/gene/?term=121268
PDGFRB	protein_coding	chr5:149493402-149535422	-	102.249093083205	113.58488368115	108.10715889468	35.1825200414589	44.8889084934908	34.9648354810288	-1.50033190444023	3.99045735618099e-12	2.40966952455995e-11	platelet derived growth factor receptor beta	http://www.ncbi.nlm.nih.gov/gene/?term=5159
MYH16	misc_RNA	chr7:98870924-98895595	+	44.8643979854881	51.8965416819045	45.5745865928555	7.40684632451766	5.21964052249893	5.52076349700456	-2.96660043873017	4.44924296902336e-12	2.67772772724727e-11	myosin heavy chain 16 pseudogene	http://www.ncbi.nlm.nih.gov/gene/?term=84176
DNER	protein_coding	chr2:230222345-230579286	-	210.758334722525	203.669446600682	182.298346371422	115.731973820588	68.8992548969859	82.8114524550683	-1.15220777989685	5.48112818969046e-12	3.2813849472648e-11	delta/notch like EGF repeat containing	http://www.ncbi.nlm.nih.gov/gene/?term=92737
BCL2A1	protein_coding	chr15:80253232-80263643	-	158.590430088237	190.940106188139	203.495828507634	96.2890022187296	70.9871111059855	83.7315797045691	-1.1352804059696	5.91013684963391e-12	3.53625916764799e-11	BCL2 related protein A1	http://www.ncbi.nlm.nih.gov/gene/?term=597
ZNF316	protein_coding	chr7:6676953-6697910	+	554.023147216143	511.131976565173	459.985362355797	1196.2056814096	981.2924182298	888.842923017733	1.00758765623752	6.03015939410644e-12	3.60607538517993e-11	zinc finger protein 316	http://www.ncbi.nlm.nih.gov/gene/?term=100131017
ENSG00000225205.1	antisense	chr2:173345568-173421324	-	108.50924163932	110.647343585947	115.526277642355	49.9962126904942	36.5374836574925	33.1245809820273	-1.48115389483167	6.27613748342707e-12	3.7521331204546e-11	None	http://asia.ensembl.org/Homo_sapiens/Gene/Idhistory?g=ENSG00000225205
TSC22D1-AS1	lncRNA	chr13:45150032-45154568	+	78.2518569514327	94.0012830464686	64.6523205154461	194.429716018589	178.511705869464	159.182014163631	1.16342577792322	6.4035847964228e-12	3.8262083430908e-11	TSC22D1 antisense RNA 1	http://www.ncbi.nlm.nih.gov/gene/?term=641467
ENSG00000270605.1	antisense	chr1:28566020-28567964	-	111.639315917377	79.3135825704579	97.5084178265745	30.5532410886353	30.2739150304938	31.2843264830258	-1.64453120680098	6.55147537695437e-12	3.91349192871168e-11	None	http://asia.ensembl.org/Homo_sapiens/Gene/Idhistory?g=ENSG00000270605
PCDHB5	protein_coding	chr5:140514788-140517709	+	91.8155121563477	82.25112266566	91.1491731857109	178.690167578988	181.643490182963	191.386467896158	1.05843059362882	7.13393587136074e-12	4.25201475776468e-11	protocadherin beta 5	http://www.ncbi.nlm.nih.gov/gene/?term=26167
MMAA	protein_coding	chr4:146540540-146581187	+	156.503713902865	174.294045648661	180.178598157801	53.699635852753	87.6899607779821	80.9711979560668	-1.20561833968808	8.08302434042259e-12	4.8110588523871e-11	methylmalonic aciduria (cobalamin deficiency) cblA type	http://www.ncbi.nlm.nih.gov/gene/?term=166785
KHK	protein_coding	chr2:27309611-27323619	+	143.983416790636	124.355864030224	118.705899962786	55.5513474338824	50.1085490159898	49.686871473041	-1.31582765677736	9.60570684663148e-12	5.67825035268856e-11	ketohexokinase	http://www.ncbi.nlm.nih.gov/gene/?term=3795
ZNF675	protein_coding	chr19:23835708-23870017	-	115.81274828812	96.9388231416707	89.0294249720898	203.688273924236	201.478124168459	203.348122139668	1.01206644583546	9.66949890734107e-12	5.71283305247722e-11	zinc finger protein 675	http://www.ncbi.nlm.nih.gov/gene/?term=171392
ASS1P12	pseudogene	chr9:32945892-32947458	+	9.39022283417192	12.7293404125426	20.1376080294013	63.8840495489648	66.8113986879864	62.5686529660516	2.19691466255519	1.00602110592739e-11	5.93555200437904e-11	argininosuccinate synthetase 1 pseudogene 12	http://www.ncbi.nlm.nih.gov/gene/?term=392302
GHR	protein_coding	chr5:42423877-42721980	+	162.76386245898	148.835364823575	149.442249060294	62.9581937584001	67.8553267924862	74.5303072095615	-1.16613794315747	1.06960947257675e-11	6.29868173600266e-11	growth hormone receptor	http://www.ncbi.nlm.nih.gov/gene/?term=2690
LOC102723493	lncRNA	chr15:67276545-67356520	-	62.6014855611462	57.7716218723088	96.4485437197639	14.8136926490353	17.7467777764964	18.4025449900152	-2.08783823170399	1.20137749474745e-11	7.05923663943009e-11	uncharacterized LOC102723493	http://www.ncbi.nlm.nih.gov/gene/?term=102723493
TSPAN15	protein_coding	chr10:71211226-71267423	+	198.238037610296	256.545168314321	284.046260625239	142.581791746965	100.21709803198	112.255524439093	-1.05359118381412	1.29072709536918e-11	7.57806612122162e-11	tetraspanin 15	http://www.ncbi.nlm.nih.gov/gene/?term=23555
IGIP	protein_coding	chr5:139505521-139508391	+	162.76386245898	141.001924569703	169.579857089695	69.439184292353	60.5478300609876	79.1309434570653	-1.17290274174454	1.50661404884492e-11	8.80488729844433e-11	IgA inducing protein	http://www.ncbi.nlm.nih.gov/gene/?term=492311
SLC22A1	protein_coding	chr6:160542863-160579750	+	9.39022283417192	1.9583600634681	2.11974821362118	37.960087413153	44.8889084934908	54.2875077205448	3.35932472647357	1.88273386208667e-11	1.0955563421625e-10	solute carrier family 22 member 1	http://www.ncbi.nlm.nih.gov/gene/?term=6580
ABAT	protein_coding	chr16:8768444-8878432	+	45.9077560781738	40.146381301096	43.4548383792343	0.925855790564707	2.08785620899957	1.84025449900152	-4.75187896088699	2.16831257954548e-11	1.2566555330878e-10	4-aminobutyrate aminotransferase	http://www.ncbi.nlm.nih.gov/gene/?term=18
ENHO	protein_coding	chr9:34521040-34523037	-	132.506477771093	133.168484315831	158.981116021589	56.4772032244471	66.8113986879864	58.8881439680486	-1.22322765554885	2.27626605676174e-11	1.31745302320615e-10	energy homeostasis associated	http://www.ncbi.nlm.nih.gov/gene/?term=375704
SMG1P2	misc_RNA	chr16:29556332-29625038	-	57.3846950977173	93.0221030147345	59.3529499813932	149.062782280918	174.335993451464	170.22354115764	1.2279751919598	2.35295529976448e-11	1.35928950186983e-10	SMG1P2, nonsense mediated mRNA decay associated PI3K related kinase pseudogene 2	http://www.ncbi.nlm.nih.gov/gene/?term=440354
NOXO1	protein_coding	chr16:2028918-2031550	-	20.8671618537154	18.6044206029469	28.616600883886	82.4011653602589	76.2067516284844	77.2906889580638	1.79823725537709	2.36406969065616e-11	1.36534506198324e-10	NADPH oxidase organizer 1	http://www.ncbi.nlm.nih.gov/gene/?term=124056
C2orf76	protein_coding	chr2:120059793-120124404	-	160.677146273608	179.189945807331	170.639731196505	84.2528769413884	66.8113986879864	87.4120887025721	-1.09357066319922	2.55571063083669e-11	1.47366122867252e-10	chromosome 2 open reading frame 76	http://www.ncbi.nlm.nih.gov/gene/?term=130355
CDK5R2	protein_coding	chr2:219824350-219826877	+	86.5987216929188	59.7299819357769	64.6523205154461	17.5912600207294	15.6589215674968	20.2427994890167	-1.97358969934038	2.83025424990744e-11	1.62718902842696e-10	cyclin dependent kinase 5 regulatory subunit 2	http://www.ncbi.nlm.nih.gov/gene/?term=8941
RFX8	protein_coding	chr2:102013823-102091165	-	51.1245465416027	46.0214614915002	60.4128240882038	12.0361252773412	8.35142483599829	8.28114524550683	-2.45176459667945	2.98473640514654e-11	1.71281366501502e-10	RFX family member 8, lacking RFX DNA binding domain	http://www.ncbi.nlm.nih.gov/gene/?term=731220
CHGB	protein_coding	chr20:5891974-5906007	+	78.2518569514327	82.25112266566	92.2090472925215	25.9239621358118	20.8785620899957	31.2843264830258	-1.68636538069703	3.08173119842461e-11	1.76566031527776e-10	chromogranin B	http://www.ncbi.nlm.nih.gov/gene/?term=1114
ENSG00000259952.1	antisense	chr16:29817817-29819053	-	112.682674010063	145.897824728373	73.1313133699309	641.618062861342	572.072601265883	395.654717285326	2.27708894670151	3.31425171925835e-11	1.89586433093168e-10	None	http://asia.ensembl.org/Homo_sapiens/Gene/Idhistory?g=ENSG00000259952
SLC37A1	protein_coding	chr21:43919742-44001550	+	155.46035581018	152.752084950511	150.502123167104	69.439184292353	73.0749673149851	69.0095437125569	-1.11804160549281	3.38653269186498e-11	1.93516153820856e-10	solute carrier family 37 member 1	http://www.ncbi.nlm.nih.gov/gene/?term=54020
GOLGA7B	protein_coding	chr10:99609995-99631335	+	38.6042494293735	46.0214614915002	41.3350901656131	1.85171158112941	7.30749673149851	4.6006362475038	-3.22284669780443	3.50211071739061e-11	1.99909068434559e-10	golgin A7 family member B	http://www.ncbi.nlm.nih.gov/gene/?term=401647
DGCR5	misc_RNA	chr22:18958011-19018755	+	79.2952150441185	94.9804630782026	78.4306839039838	35.1825200414589	14.614993462997	22.0830539880182	-1.80211407463259	3.98940787056902e-11	2.27184840506962e-10	DiGeorge syndrome critical region gene 5 (non-protein coding)	http://www.ncbi.nlm.nih.gov/gene/?term=26220
FAM86B3P	misc_RNA	chr8:8086092-8102387	+	62.6014855611462	62.6675220309791	51.933831233719	142.581791746965	116.919947703976	164.702777660636	1.26121097581836	5.05151424152509e-11	2.85714682977074e-10	family with sequence similarity 86, member A pseudogene	http://www.ncbi.nlm.nih.gov/gene/?term=286042
BCAN	protein_coding	chr1:156611740-156629324	+	132.506477771093	124.355864030224	131.424389244513	53.699635852753	62.6356862699872	47.8466169740395	-1.24631577475385	5.11969916176457e-11	2.89339356080886e-10	brevican	http://www.ncbi.nlm.nih.gov/gene/?term=63827
RTKN2	protein_coding	chr10:63952845-64028622	-	95.9889445270908	95.9596431099367	102.807788360627	36.1083758320236	34.449627448493	36.8050899800304	-1.45525051011051	5.69298249887682e-11	3.20982568456642e-10	rhotekin 2	http://www.ncbi.nlm.nih.gov/gene/?term=219790
ASB9	protein_coding	chrX:15262109-15288589	-	76.1651407660612	73.4385023800536	54.0535794473402	15.7395484396	19.834633985496	17.4824177405144	-1.94648410123068	6.39721397285152e-11	3.59281907991661e-10	ankyrin repeat and SOCS box containing 9	http://www.ncbi.nlm.nih.gov/gene/?term=140462
LOC100505622	lncRNA	chr19:42636781-42641251	+	47.9944722635454	47.9798215549683	55.1134535541508	6.48099053395295	14.614993462997	5.52076349700456	-2.5320135555084	6.46730826978753e-11	3.62935460190726e-10	uncharacterized LOC100505622	http://www.ncbi.nlm.nih.gov/gene/?term=100505622
ENSG00000255135.3	lincRNA	chr11:76152382-76155700	-	82.4252893221758	70.5009622848514	76.3109356903627	151.840349652612	162.852784301967	171.143668407141	1.08491288752812	6.694597842471e-11	3.75495490515122e-10	None	http://asia.ensembl.org/Homo_sapiens/Gene/Idhistory?g=ENSG00000255135
RTN4RL2	protein_coding	chr11:57228010-57245012	+	145.026774883322	171.356505553458	110.226907108302	67.5874727112236	55.3281895384887	49.686871473041	-1.30692848260304	7.18191139571329e-11	4.01993485740884e-10	reticulon 4 receptor like 2	http://www.ncbi.nlm.nih.gov/gene/?term=349667
RALGPS2	protein_coding	chr1:178694282-178890977	+	153.373639624808	153.731264982246	160.040990128399	71.2908958734825	81.4263921509834	66.2491619640547	-1.09679205123143	7.4155778638762e-11	4.14642717731623e-10	Ral GEF with PH domain and SH3 binding motif 2	http://www.ncbi.nlm.nih.gov/gene/?term=55103
QRICH2	protein_coding	chr17:74270130-74303761	-	55.2979789123458	35.2504811424257	56.1733276609614	124.990531726235	121.095660121975	121.4567969341	1.3305973323078	7.69043108350397e-11	4.2967747388434e-10	glutamine rich 2	http://www.ncbi.nlm.nih.gov/gene/?term=84074
CKMT2-AS1	lncRNA	chr5:80533384-80597388	-	54.25462081966	70.5009622848514	48.7542089132873	127.76809909793	133.622797375973	149.060614419123	1.23832479300128	8.3161778869395e-11	4.63679510474686e-10	CKMT2 antisense RNA 1	http://www.ncbi.nlm.nih.gov/gene/?term=100131067
LINC00702	lncRNA	chr10:4249068-4286104	-	18.7804456683438	34.2713011106917	20.1376080294013	72.2167516640472	91.8656731959812	83.7315797045691	1.74906684607831	9.17395430912386e-11	5.10451862640586e-10	long intergenic non-protein coding RNA 702	http://www.ncbi.nlm.nih.gov/gene/?term=100652988
ADGRA2	protein_coding	chr8:37654401-37701504	+	101.20573499052	96.9388231416707	94.3287955061427	34.2566642508942	38.6253398664921	34.9648354810288	-1.44201420852035	9.2981359649877e-11	5.16961999597772e-10	adhesion G protein-coupled receptor A2	http://www.ncbi.nlm.nih.gov/gene/?term=25960
GNG11	protein_coding	chr7:93551016-93555826	+	136.679910141836	151.772904918777	146.262626739862	56.4772032244471	66.8113986879864	72.69005271056	-1.15042626149666	9.30210022780853e-11	5.1704931786069e-10	G protein subunit gamma 11	http://www.ncbi.nlm.nih.gov/gene/?term=2791
LINC02085	lncRNA	chr3:101659703-101716770	+	75.1217826733754	113.58488368115	84.7899285448474	22.220538973553	25.0542745079949	37.7252172295311	-1.68407966865166	9.53968958099595e-11	5.29574132483969e-10	long intergenic non-protein coding RNA 2085	http://www.ncbi.nlm.nih.gov/gene/?term=152225
CAMK4	protein_coding	chr5:110559351-110830584	+	134.593193956464	133.168484315831	166.400234769263	66.6616169206589	69.9431830014857	54.2875077205448	-1.18752147944917	9.74084659905083e-11	5.4046310439121e-10	calcium/calmodulin dependent protein kinase IV	http://www.ncbi.nlm.nih.gov/gene/?term=814
USP18	protein_coding	chr22:18632758-18660164	+	196.151321424925	171.356505553458	175.939101730558	85.1787327319531	100.21709803198	85.5718342035706	-1.00693446952171	1.03788119778955e-10	5.73943519514959e-10	ubiquitin specific peptidase 18	http://www.ncbi.nlm.nih.gov/gene/?term=11274
HIST3H2A	protein_coding	chr1:228645065-228645560	-	60.5147693757746	63.6467020627131	50.8739571269084	165.728186511083	125.271372539974	125.137305932103	1.24908680947634	1.04091066131405e-10	5.75471468758214e-10	histone cluster 3 H2A	http://www.ncbi.nlm.nih.gov/gene/?term=92815
FAM174A	protein_coding	chr5:99871009-99922445	+	184.674382405381	177.231585743863	157.921241914778	86.1045885225178	85.6021045689825	84.6517069540699	-1.02046749901982	1.08571141077696e-10	6.00086143111117e-10	family with sequence similarity 174 member A	http://www.ncbi.nlm.nih.gov/gene/?term=345757
ENSG00000132832.5	antisense	chr20:43285092-43324737	-	7.30350664880038	9.79180031734048	5.29937053405296	43.5152221565412	44.8889084934908	52.4472532215433	2.64495378098911	1.13252974636867e-10	6.24843997996507e-10	None	http://asia.ensembl.org/Homo_sapiens/Gene/Idhistory?g=ENSG00000132832
LSP1	protein_coding	chr11:1874200-1913493	+	50.0811884489169	42.1047413645641	46.6344606996661	8.33270211508236	9.39535294049808	5.52076349700456	-2.58675707430055	1.13377958043052e-10	6.2537382373083e-10	lymphocyte-specific protein 1	http://www.ncbi.nlm.nih.gov/gene/?term=4046
MREG	protein_coding	chr2:216807314-216878346	-	138.766626327207	139.043564506235	209.855073148497	60.180626386706	85.6021045689825	51.5271259720425	-1.3116346320179	1.16440345886956e-10	6.41610069173023e-10	melanoregulin	http://www.ncbi.nlm.nih.gov/gene/?term=55686
ADGRB3	protein_coding	chr6:69345632-70099403	+	45.9077560781738	53.8549017453726	60.4128240882038	125.9163875168	119.007803912976	132.498323928109	1.23813545381591	1.64262398041183e-10	8.98700050073343e-10	adhesion G protein-coupled receptor B3	http://www.ncbi.nlm.nih.gov/gene/?term=577
LINC00863	lncRNA	chr10:89102168-89117059	+	73.0350664880038	79.3135825704579	68.8918169426885	184.245302322377	143.018150316471	149.980741668624	1.10952635206407	1.67770351698887e-10	9.17427745998979e-10	long intergenic non-protein coding RNA 863	http://www.ncbi.nlm.nih.gov/gene/?term=439994
RPPH1	RNase_P_RNA	chr14:20811230-20811570	-	17.7370875756581	52.8757217136386	40.2752160588025	337.937363556118	281.860588214942	207.028631137671	2.89630453917269	1.80809179801201e-10	9.86730238430002e-10	ribonuclease P RNA component H1	http://www.ncbi.nlm.nih.gov/gene/?term=85495
ENSG00000231486.3	processed_transcript	chr2:89130700-89165653	-	0	1.9583600634681	2.11974821362118	34.2566642508942	43.844980388991	51.5271259720425	4.98145544170255	2.10068634049114e-10	1.1417922736439e-09	None	http://asia.ensembl.org/Homo_sapiens/Gene/Idhistory?g=ENSG00000231486
GUCY1B3	protein_coding	chr4:156680125-156728794	+	53.2112627269742	56.7924418405748	44.5147124860449	13.8878368584706	5.21964052249893	11.0415269940091	-2.33969231264911	2.21481049491423e-10	1.2020077057826e-09	guanylate cyclase 1 soluble subunit beta	http://www.ncbi.nlm.nih.gov/gene/?term=2983
CDKL5	protein_coding	chrX:18443725-18671749	+	171.110727200466	141.981104601437	180.178598157801	67.5874727112236	83.514248359983	82.8114524550683	-1.07671405754685	2.21704265837044e-10	1.2029168907511e-09	cyclin dependent kinase like 5	http://www.ncbi.nlm.nih.gov/gene/?term=6792
TPBGL	protein_coding	chr11:74951950-74954749	+	91.8155121563477	69.5217822531174	48.7542089132873	19.4429716018589	11.4832091494977	21.1629267385175	-2.00061484850602	2.44285747456507e-10	1.32311237338529e-09	trophoblast glycoprotein like	http://www.ncbi.nlm.nih.gov/gene/?term=100507050
PAXIP1-AS2	lncRNA	chr7:154720227-154741200	+	126.246329214978	146.877004760107	185.477968691854	80.5494537791295	61.5917581654874	57.9680167185478	-1.19365567441347	3.35973430375005e-10	1.80612894377802e-09	PAXIP1 antisense RNA 2	http://www.ncbi.nlm.nih.gov/gene/?term=100132707
AMH	protein_coding	chr19:2249278-2252072	+	309.877353527673	342.713011106917	237.411799925573	941.595339004307	724.486104522852	648.689710898035	1.37850563110725	3.45073356886624e-10	1.85366438914476e-09	anti-Mullerian hormone	http://www.ncbi.nlm.nih.gov/gene/?term=268
GRIK2	protein_coding	chr6:101846861-102517958	+	41.7343237074308	24.4795007933512	27.5567267770754	86.1045885225178	98.12924182298	87.4120887025721	1.53635762785098	3.75661187095855e-10	2.01147289074627e-09	glutamate ionotropic receptor kainate type subunit 2	http://www.ncbi.nlm.nih.gov/gene/?term=2898
ENSG00000272221.1	lincRNA	chr6:31362066-31363272	-	19.8238037610296	18.6044206029469	28.616600883886	84.2528769413884	69.9431830014857	68.0894164630562	1.73487152860769	3.87454338938312e-10	2.07205093366367e-09	None	http://asia.ensembl.org/Homo_sapiens/Gene/Idhistory?g=ENSG00000272221
FBXO2	protein_coding	chr1:11708418-11714888	-	109.552599732006	99.8763632368729	85.849802651658	37.960087413153	29.229986925994	42.3258534770349	-1.42455126026395	4.09872574655589e-10	2.18733327534999e-09	F-box protein 2	http://www.ncbi.nlm.nih.gov/gene/?term=26232
CDH10	protein_coding	chr5:24487209-24645087	-	31.3007427805731	37.2088412058938	50.8739571269084	109.250983286635	92.909601300481	111.335397189592	1.39740264666733	4.52285698707841e-10	2.40560424120181e-09	cadherin 10	http://www.ncbi.nlm.nih.gov/gene/?term=1008
AVPR2	protein_coding	chrX:153167985-153172620	+	32.3441008732588	39.1672012693619	38.1554678451813	2.77756737169412	1.04392810449979	6.44089074650531	-3.38416022409933	4.58998401594505e-10	2.43596203303226e-09	arginine vasopressin receptor 2	http://www.ncbi.nlm.nih.gov/gene/?term=554
ADCY5	protein_coding	chr3:123001143-123167392	-	112.682674010063	114.564063712884	87.9695508652792	45.3669337376707	30.2739150304938	44.1661079760364	-1.38907571104574	4.98994783985496e-10	2.64108976576494e-09	adenylate cyclase 5	http://www.ncbi.nlm.nih.gov/gene/?term=111
VWA5A	protein_coding	chr11:123986111-124017619	+	125.202971122292	95.9596431099367	121.885522283218	53.699635852753	41.7571241799915	43.2459807265357	-1.30154839268343	4.9969857788752e-10	2.64351929521686e-09	von Willebrand factor A domain containing 5A	http://www.ncbi.nlm.nih.gov/gene/?term=4013
SLC45A1	protein_coding	chr1:8378145-8404227	+	44.8643979854881	35.2504811424257	49.8140830200978	6.48099053395295	9.39535294049808	5.52076349700456	-2.61395996309526	5.21394633796637e-10	2.75424898263814e-09	solute carrier family 45 member 1	http://www.ncbi.nlm.nih.gov/gene/?term=50651
RYR2	protein_coding	chr1:237205702-237997288	+	54.25462081966	57.7716218723088	63.5924464086355	137.952512794141	136.754581689472	118.696415185598	1.1631642095968	5.41460377480862e-10	2.85535745937173e-09	ryanodine receptor 2	http://www.ncbi.nlm.nih.gov/gene/?term=6262
KLRA1P	misc_RNA	chr12:10741077-10752434	-	133.549835863778	93.0221030147345	108.10715889468	47.2186453188001	49.06462091149	34.0447082315281	-1.36342289894113	5.78250867832652e-10	3.04490949419436e-09	killer cell lectin like receptor A1, pseudogene	http://www.ncbi.nlm.nih.gov/gene/?term=10748
SOCS2	protein_coding	chr12:93963598-93970521	+	170.06736910778	169.39814548999	167.460108876074	99.9924253809884	70.9871111059855	79.1309434570653	-1.01489524745242	6.2315872039377e-10	3.27499473491616e-09	suppressor of cytokine signaling 2	http://www.ncbi.nlm.nih.gov/gene/?term=8835
KALRN	protein_coding	chr3:123813528-124445172	+	59.4714112830888	63.6467020627131	60.4128240882038	24.0722505546824	8.35142483599829	12.8817814930106	-2.00279550815765	7.2873523524093e-10	3.81038031498526e-09	kalirin RhoGEF kinase	http://www.ncbi.nlm.nih.gov/gene/?term=8997
SLC30A3	protein_coding	chr2:27477440-27498685	-	101.20573499052	90.0845629195324	95.3886696129533	38.8859432037177	29.229986925994	40.4855989780334	-1.39301508175638	7.33225839192389e-10	3.8329327508605e-09	solute carrier family 30 member 3	http://www.ncbi.nlm.nih.gov/gene/?term=7781
TNFRSF14	protein_coding	chr1:2487804-2497061	+	102.249093083205	107.709803490745	98.5682919333851	49.0703568999295	35.4935555529928	37.7252172295311	-1.33157373158663	7.65416150678041e-10	3.99830443885022e-09	TNF receptor superfamily member 14	http://www.ncbi.nlm.nih.gov/gene/?term=8764
CHAC1	protein_coding	chr15:41245347-41248717	+	90.7721540636619	116.522423776352	100.688040147006	48.1445011093648	34.449627448493	36.8050899800304	-1.36430388061404	7.99629999293761e-10	4.16896161833098e-09	ChaC glutathione specific gamma-glutamylcyclotransferase 1	http://www.ncbi.nlm.nih.gov/gene/?term=79094
DGKI	protein_coding	chr7:137072396-137531610	-	20.8671618537154	32.3129410472236	32.8560973111284	77.7718864074354	90.8217450914815	82.8114524550683	1.54359662184662	8.85198038322353e-10	4.59953755779717e-09	diacylglycerol kinase iota	http://www.ncbi.nlm.nih.gov/gene/?term=9162
ANKRD37	protein_coding	chr4:186317840-186321399	+	138.766626327207	102.813903332075	160.040990128399	49.0703568999295	70.9871111059855	43.2459807265357	-1.30448911858918	9.40745312334577e-10	4.87877520922614e-09	ankyrin repeat domain 37	http://www.ncbi.nlm.nih.gov/gene/?term=353322
HLA-DRA	protein_coding	chr6:32407619-32412823	+	0	2.93754009520214	3.17962232043178	41.6635105754118	34.449627448493	31.2843264830258	4.12612337239816	9.49983264168108e-10	4.9243192959038e-09	major histocompatibility complex, class II, DR alpha	http://www.ncbi.nlm.nih.gov/gene/?term=3122
ENSG00000261286.1	antisense	chr16:84492865-84500967	-	118.942822566178	99.8763632368729	108.10715889468	48.1445011093648	41.7571241799915	46.006362475038	-1.2627708759626	9.91602222691252e-10	5.12774910465191e-09	None	http://asia.ensembl.org/Homo_sapiens/Gene/Idhistory?g=ENSG00000261286
LOC374443	misc_RNA	chr12:9769880-9811011	+	141.896700605265	149.814544855309	168.519982982884	63.8840495489648	86.6460326734823	70.8497982115585	-1.06064429718057	1.02300829441909e-09	5.28256733431803e-09	C-type lectin domain family 2 member D pseudogene	http://www.ncbi.nlm.nih.gov/gene/?term=374443
C2orf82	protein_coding	chr2:233733724-233743414	+	25.0405942244585	19.583600634681	23.317230349833	79.6235979885648	65.7674705834866	69.9296709620577	1.66864037051492	1.12067785874244e-09	5.77586297991807e-09	chromosome 2 open reading frame 82	http://www.ncbi.nlm.nih.gov/gene/?term=389084
ENSG00000205562.1	lincRNA	chr14:85991477-85996332	-	23.9972361317727	23.5003207616172	36.0357196315601	99.0665695904237	74.1188954194849	76.370561708563	1.5850961799742	1.12929274280345e-09	5.81887481978875e-09	None	http://asia.ensembl.org/Homo_sapiens/Gene/Idhistory?g=ENSG00000205562
PAK3	protein_coding	chrX:110187469-110470589	+	28.1706685025158	34.2713011106917	56.1733276609614	0.925855790564707	5.21964052249893	7.36101799600607	-3.13800419934624	1.16257163629531e-09	5.98749340581274e-09	p21 (RAC1) activated kinase 3	http://www.ncbi.nlm.nih.gov/gene/?term=5063
IFIH1	protein_coding	chr2:163123589-163175218	-	84.5120055075473	79.3135825704579	84.7899285448474	35.1825200414589	28.1860588214942	24.8434357365205	-1.49315599769468	1.23596113073837e-09	6.3578853117287e-09	interferon induced with helicase C domain 1	http://www.ncbi.nlm.nih.gov/gene/?term=64135
LOC101928841	protein_coding	chr13:114053925-114068708	-	10.4335809268577	4.89590015867024	8.47899285448474	42.5893663659765	37.5814117619923	53.367380471044	2.49977907320606	1.44574406158932e-09	7.41055332945641e-09	collagen alpha-1(II) chain-like	http://www.ncbi.nlm.nih.gov/gene/?term=101928841
ITPKB	protein_coding	chr1:226819391-226926876	-	90.7721540636619	74.4176824117876	69.9516910494991	30.5532410886353	22.9664182989953	25.7635629860213	-1.5636703487222	1.44807541647219e-09	7.42074234775784e-09	inositol-trisphosphate 3-kinase B	http://www.ncbi.nlm.nih.gov/gene/?term=3707
LRRCC1	protein_coding	chr8:86019323-86058315	+	117.899464473492	113.58488368115	122.945396390029	48.1445011093648	59.5039019564879	49.686871473041	-1.17558835474366	1.74451166193091e-09	8.89762736663701e-09	leucine rich repeat and coiled-coil centrosomal protein 1	http://www.ncbi.nlm.nih.gov/gene/?term=85444
CADPS2	protein_coding	chr7:121958478-122526813	-	107.465883546634	134.147664347565	99.6281660401957	51.8479242716236	50.1085490159898	41.4057262275342	-1.2551084375473	1.76464922129068e-09	8.98972244808459e-09	calcium dependent secretion activator 2	http://www.ncbi.nlm.nih.gov/gene/?term=93664
EPHA4	protein_coding	chr2:222282747-222438922	-	89.7287959709762	97.9180031734048	87.9695508652792	22.220538973553	44.8889084934908	34.0447082315281	-1.45757937245281	1.9424600153785e-09	9.85603390466893e-09	EPH receptor A4	http://www.ncbi.nlm.nih.gov/gene/?term=2043
UBA7	protein_coding	chr3:49842638-49851391	-	65.7315598392035	62.6675220309791	48.7542089132873	12.9619810679059	18.7907058809962	16.5622904910137	-1.88174531727024	1.96701556871278e-09	9.97828470742041e-09	ubiquitin like modifier activating enzyme 7	http://www.ncbi.nlm.nih.gov/gene/?term=7318
ERO1B	protein_coding	chr1:236378422-236445339	-	93.9022283417192	76.3760424752557	110.226907108302	39.8117989942824	34.449627448493	30.3641992335251	-1.42023861016261	1.98228589678121e-09	1.00486682399611e-08	endoplasmic reticulum oxidoreductase 1 beta	http://www.ncbi.nlm.nih.gov/gene/?term=56605
ATP2A3	protein_coding	chr17:3827163-3867758	-	98.0756607124623	94.0012830464686	66.7720687290673	30.5532410886353	27.1421307169945	34.0447082315281	-1.49408085818301	2.00168821349773e-09	1.01422625877436e-08	ATPase sarcoplasmic/endoplasmic reticulum Ca2+ transporting 3	http://www.ncbi.nlm.nih.gov/gene/?term=489
ENSG00000268549.1	antisense	chr10:13724521-13726874	+	73.0350664880038	47.9798215549683	54.0535794473402	11.1102694867765	12.5271372539974	20.2427994890167	-1.98879265884781	2.01343819075993e-09	1.01946237506832e-08	None	http://asia.ensembl.org/Homo_sapiens/Gene/Idhistory?g=ENSG00000268549
ENSG00000267122.1	antisense	chr19:2212028-2215564	-	61.5581274684604	66.5842421579153	80.550432117605	147.211070699788	175.379921555964	126.057433181604	1.10214583430798	2.09406288809307e-09	1.05874536698182e-08	None	http://asia.ensembl.org/Homo_sapiens/Gene/Idhistory?g=ENSG00000267122
GCSAM	protein_coding	chr3:111839688-111852152	-	54.25462081966	37.2088412058938	42.3949642724237	99.9924253809884	100.21709803198	127.897687680606	1.29784968352015	2.31248038550179e-09	1.16595649689166e-08	germinal center associated signaling and motility	http://www.ncbi.nlm.nih.gov/gene/?term=257144
ENSG00000236658.1	antisense	chr9:133809238-133820907	+	57.3846950977173	49.9381816184364	57.233201767772	15.7395484396	12.5271372539974	14.7220359920121	-1.93053670903288	2.31442298303364e-09	1.16666362738685e-08	None	http://asia.ensembl.org/Homo_sapiens/Gene/Idhistory?g=ENSG00000236658
ENSG00000266401.1	antisense	chr18:3653410-3656282	+	44.8643979854881	56.7924418405748	55.1134535541508	104.621704333812	121.095660121975	134.338578427111	1.19824694205045	2.37450552683394e-09	1.19621057128251e-08	None	http://asia.ensembl.org/Homo_sapiens/Gene/Idhistory?g=ENSG00000266401
IGFBP6	protein_coding	chr12:53491436-53496128	+	1555.64691619448	1543.18773001286	1086.37095948086	634.211216536824	529.271548981392	679.05391013156	-1.1832742429644	2.38994606042006e-09	1.20332948496675e-08	insulin like growth factor binding protein 6	http://www.ncbi.nlm.nih.gov/gene/?term=3489
RAB40B	protein_coding	chr17:80614943-80656598	-	129.376403493035	104.772263395543	86.9096767584686	52.7737800621883	28.1860588214942	40.4855989780334	-1.39389955967968	2.64257608397379e-09	1.32774234505313e-08	RAB40B, member RAS oncogene family	http://www.ncbi.nlm.nih.gov/gene/?term=10966
LONRF2	protein_coding	chr2:100889753-100939195	-	47.9944722635454	53.8549017453726	48.7542089132873	11.1102694867765	14.614993462997	11.0415269940091	-2.04295666360212	3.04663226153784e-09	1.52543479019975e-08	LON peptidase N-terminal domain and ring finger 2	http://www.ncbi.nlm.nih.gov/gene/?term=164832
NCALD	protein_coding	chr8:102698770-103137135	-	38.6042494293735	37.2088412058938	33.915971417939	7.40684632451766	6.26356862699872	1.84025449900152	-2.83371837997563	3.32713121166118e-09	1.66241115364056e-08	neurocalcin delta	http://www.ncbi.nlm.nih.gov/gene/?term=83988
EBF4	protein_coding	chr20:2673524-2740754	+	93.9022283417192	79.3135825704579	115.526277642355	37.960087413153	29.229986925994	42.3258534770349	-1.38978101536495	3.38120165138097e-09	1.68708606305911e-08	early B-cell factor 4	http://www.ncbi.nlm.nih.gov/gene/?term=57593
PIGP	protein_coding	chr21:38437664-38445458	-	106.422525453948	109.668163554213	81.6103062244156	39.8117989942824	41.7571241799915	38.6453444790319	-1.31133145423501	3.394121157669e-09	1.69314127033834e-08	phosphatidylinositol glycan anchor biosynthesis class P	http://www.ncbi.nlm.nih.gov/gene/?term=51227
ENSG00000273472.1	lincRNA	chr4:141677682-141679075	+	5.21679046342885	8.81262028560643	4.23949642724237	39.8117989942824	42.8010522844913	34.9648354810288	2.67211565826159	3.43091408629928e-09	1.71110007536515e-08	None	http://asia.ensembl.org/Homo_sapiens/Gene/Idhistory?g=ENSG00000273472
LOC100287489	pseudogene	chr19:49553277-49554130	-	80.3385731368042	70.5009622848514	64.6523205154461	133.323233841318	179.555633973963	138.939214674615	1.06428642426191	4.0131074379228e-09	1.99134207808712e-08	neurotrophin 4 pseudogene	http://www.ncbi.nlm.nih.gov/gene/?term=100287489
ENSG00000231890.3	antisense	chr2:136742746-136779888	+	69.9049922099465	96.9388231416707	87.9695508652792	37.0342316225883	27.1421307169945	28.5239447345235	-1.45628953433374	4.11712433417739e-09	2.04061233635226e-08	None	http://asia.ensembl.org/Homo_sapiens/Gene/Idhistory?g=ENSG00000231890
TMEM74B	protein_coding	chr20:1161205-1166077	-	65.7315598392035	77.3552225069898	79.4905580107944	33.3308084603295	19.834633985496	20.2427994890167	-1.59438830151079	4.13277265536387e-09	2.04742865495091e-08	transmembrane protein 74B	http://www.ncbi.nlm.nih.gov/gene/?term=55321
CCDC136	protein_coding	chr7:128431464-128462187	+	77.2084988587469	70.5009622848514	71.0115651563097	23.1463947641177	20.8785620899957	30.3641992335251	-1.54963609017015	4.60664719672342e-09	2.27749094642312e-08	coiled-coil domain containing 136	http://www.ncbi.nlm.nih.gov/gene/?term=64753
HMGA1P3	pseudogene	chr12:110866403-110868198	-	52.1679046342885	57.7716218723088	47.6943348064767	15.7395484396	12.5271372539974	12.8817814930106	-1.9358137442151	4.90787079601931e-09	2.42253220278833e-08	high mobility group AT-hook 1 pseudogene 3	http://www.ncbi.nlm.nih.gov/gene/?term=144712
LOC642361	lncRNA	chr10:81585658-81587358	+	43.8210398928023	32.3129410472236	24.3771044566436	95.3631464281648	96.0413856139804	78.2108162075645	1.42157049934255	5.7915305664877e-09	2.84570200719141e-08	uncharacterized LOC642361	http://www.ncbi.nlm.nih.gov/gene/?term=642361
PTER	protein_coding	chr10:16478942-16555744	+	119.986180658863	94.0012830464686	116.586151749165	49.0703568999295	40.7131960754917	52.4472532215433	-1.21031150143403	6.11360955227016e-09	2.99986293341744e-08	phosphotriesterase related	http://www.ncbi.nlm.nih.gov/gene/?term=9317
ALB	protein_coding	chr4:74269956-74287201	+	40.690965614745	35.2504811424257	20.1376080294013	0.925855790564707	2.08785620899957	4.6006362475038	-3.64878851862961	6.67736920526155e-09	3.26906561273004e-08	albumin	http://www.ncbi.nlm.nih.gov/gene/?term=213
CPEB3	protein_coding	chr10:93808397-94050875	-	90.7721540636619	77.3552225069898	62.5325723018249	163.876474929953	155.545287570468	143.539850922118	1.00404948430609	6.67978670147922e-09	3.26950810677433e-08	cytoplasmic polyadenylation element binding protein 3	http://www.ncbi.nlm.nih.gov/gene/?term=22849
ENSG00000273270.1	lincRNA	chr7:128164070-128171123	-	43.8210398928023	38.1880212376279	25.4369785634542	106.473415914941	89.7778169869817	83.7315797045691	1.37994001964078	6.73354602186945e-09	3.29507462782918e-08	None	http://asia.ensembl.org/Homo_sapiens/Gene/Idhistory?g=ENSG00000273270
SRPX	protein_coding	chrX:38008588-38080177	-	26.0839523171442	40.146381301096	36.0357196315601	6.48099053395295	1.04392810449979	4.6006362475038	-3.0450481639918	6.85894840327141e-09	3.35416086734576e-08	sushi repeat containing protein, X-linked	http://www.ncbi.nlm.nih.gov/gene/?term=8406
ALPL	protein_coding	chr1:21835851-21904905	+	102.249093083205	93.0221030147345	112.346655321923	37.960087413153	49.06462091149	44.1661079760364	-1.23211802393803	7.68327705023319e-09	3.747940024504e-08	alkaline phosphatase, liver/bone/kidney	http://www.ncbi.nlm.nih.gov/gene/?term=249
PLPP4	protein_coding	chr10:122216466-122349376	+	129.376403493035	141.001924569703	132.484263351324	55.5513474338824	61.5917581654874	76.370561708563	-1.05676829544939	7.92482203104594e-09	3.86402157721427e-08	phospholipid phosphatase 4	http://www.ncbi.nlm.nih.gov/gene/?term=196051
C17orf97	protein_coding	chr17:260118-264457	+	11.4769390195435	16.6460605394788	10.5987410681059	50.9220684810589	53.2403333294891	48.7667442235402	1.97367617851777	8.60790998083978e-09	4.19046327667656e-08	chromosome 17 open reading frame 97	http://www.ncbi.nlm.nih.gov/gene/?term=400566
RPL36P4	pseudogene	chr20:34132122-34132557	-	111.639315917377	121.418323935022	129.304641030892	58.3289148055766	46.9767647024904	61.6485257165509	-1.11273523513629	8.70598676915758e-09	4.23629903612984e-08	ribosomal protein L36 pseudogene 4	http://www.ncbi.nlm.nih.gov/gene/?term=140750
RORA	protein_coding	chr15:60780483-61521502	-	201.368111888353	139.043564506235	161.10086423521	93.5114348470354	83.514248359983	72.69005271056	-1.00472532043438	8.96143022632248e-09	4.35765179848189e-08	RAR related orphan receptor A	http://www.ncbi.nlm.nih.gov/gene/?term=6095
EPHA5	protein_coding	chr4:66185281-66536213	-	73.0350664880038	64.6258820944472	79.4905580107944	159.24719597713	145.10600652547	131.578196678609	1.00752534520953	9.43016627107836e-09	4.58042706218333e-08	EPH receptor A5	http://www.ncbi.nlm.nih.gov/gene/?term=2044
TRIML2	protein_coding	chr4:189012426-189026741	-	66.7749179318892	68.5426022213833	75.2510615835521	140.730080165835	146.14993462997	134.338578427111	1.00004234070633	9.62389146402942e-09	4.67242201894888e-08	tripartite motif family like 2	http://www.ncbi.nlm.nih.gov/gene/?term=205860
AATBC	lncRNA	chr21:45225639-45232448	-	82.4252893221758	42.1047413645641	46.6344606996661	140.730080165835	151.369575152469	112.255524439093	1.2413452030853	9.99482331533338e-09	4.8459749407677e-08	apoptosis associated transcript in bladder cancer	http://www.ncbi.nlm.nih.gov/gene/?term=284837
MMP17	protein_coding	chr12:132312938-132336316	+	91.8155121563477	106.730623459011	87.9695508652792	34.2566642508942	34.449627448493	47.8466169740395	-1.29507282065505	1.03520537354429e-08	5.01692530144866e-08	matrix metallopeptidase 17	http://www.ncbi.nlm.nih.gov/gene/?term=4326
P4HA2-AS1	lncRNA	chr5:131520569-131528498	+	63.6448436538319	46.0214614915002	54.0535794473402	14.8136926490353	9.39535294049808	19.3226722395159	-1.89603755083402	1.12301357328807e-08	5.42179105565986e-08	P4HA2 antisense RNA 1	http://www.ncbi.nlm.nih.gov/gene/?term=100861518
MFAP3L	protein_coding	chr4:170907748-170954179	-	118.942822566178	94.9804630782026	94.3287955061427	43.5152221565412	45.9328365979906	43.2459807265357	-1.21666790216029	1.13478187621113e-08	5.47615918815024e-08	microfibril associated protein 3 like	http://www.ncbi.nlm.nih.gov/gene/?term=9848
CACNB4	protein_coding	chr2:152689285-152955681	-	56.3413370050315	67.5634221896493	81.6103062244156	15.7395484396	26.0982026124947	24.8434357365205	-1.6290134396392	1.18032378569158e-08	5.68830740092326e-08	calcium voltage-gated channel auxiliary subunit beta 4	http://www.ncbi.nlm.nih.gov/gene/?term=785
PALM3	protein_coding	chr19:14164179-14169971	-	71.9917083953181	51.8965416819045	51.933831233719	124.990531726235	119.007803912976	131.578196678609	1.09751603572118	1.22967607253853e-08	5.91213197472243e-08	paralemmin 3	http://www.ncbi.nlm.nih.gov/gene/?term=342979
LINC01583	lncRNA	chr15:82380935-82390035	+	74.0784245806896	74.4176824117876	83.7300544380368	26.8498179263765	22.9664182989953	34.9648354810288	-1.44623234940971	1.2423550767847e-08	5.96860979949947e-08	long intergenic non-protein coding RNA 1583	http://www.ncbi.nlm.nih.gov/gene/?term=101929690
CORO1A	protein_coding	chr16:30194731-30200397	+	74.0784245806896	71.4801423165855	54.0535794473402	26.8498179263765	21.9224901944955	14.7220359920121	-1.65551544883056	1.25325755365525e-08	6.01964935711659e-08	coronin 1A	http://www.ncbi.nlm.nih.gov/gene/?term=11151
ENSG00000260793.2	antisense	chr17:42298769-42301078	+	49.0378303562312	41.12556133283	57.233201767772	10.1844136962118	9.39535294049808	16.5622904910137	-2.01679496308627	1.34345257211217e-08	6.43998569854035e-08	None	http://asia.ensembl.org/Homo_sapiens/Gene/Idhistory?g=ENSG00000260793
PARD6A	protein_coding	chr16:67694851-67696681	+	84.5120055075473	66.5842421579153	87.9695508652792	29.6273852980706	35.4935555529928	23.003181237519	-1.44510165218026	1.41374623815188e-08	6.7679341188122e-08	par-6 family cell polarity regulator alpha	http://www.ncbi.nlm.nih.gov/gene/?term=50855
ENSG00000259828.1	lincRNA	chr6:141768148-141772143	+	10.4335809268577	4.89590015867024	10.5987410681059	46.2927895282354	37.5814117619923	42.3258534770349	2.29598484397245	1.41627020925813e-08	6.77851462884457e-08	None	http://asia.ensembl.org/Homo_sapiens/Gene/Idhistory?g=ENSG00000259828
AGAP2	protein_coding	chr12:58118076-58135944	-	32.3441008732588	38.1880212376279	44.5147124860449	12.0361252773412	1.04392810449979	4.6006362475038	-2.66929561810372	1.48980787763441e-08	7.11943587542105e-08	ArfGAP with GTPase domain, ankyrin repeat and PH domain 2	http://www.ncbi.nlm.nih.gov/gene/?term=116986
CEBPD	protein_coding	chr8:48649476-48650726	-	2.08671618537154	7.83344025387238	6.35924464086355	27.7756737169412	38.6253398664921	43.2459807265357	2.74164536035927	1.49991768803812e-08	7.16457807643155e-08	CCAAT/enhancer binding protein delta	http://www.ncbi.nlm.nih.gov/gene/?term=1052
ITGAX	protein_coding	chr16:31366455-31394318	+	33.3874589659446	46.0214614915002	36.0357196315601	6.48099053395295	10.4392810449979	4.6006362475038	-2.44507198910805	1.59781042758253e-08	7.61869872754586e-08	integrin subunit alpha X	http://www.ncbi.nlm.nih.gov/gene/?term=3687
CBR3	protein_coding	chr21:37507263-37518860	+	170.06736910778	192.898466251607	116.586151749165	76.8460306168707	86.6460326734823	65.3290347145539	-1.07339103571728	1.66620066360767e-08	7.93603844187997e-08	carbonyl reductase 3	http://www.ncbi.nlm.nih.gov/gene/?term=874
FAM222A	protein_coding	chr12:110152187-110208312	+	61.5581274684604	72.4593223483195	55.1134535541508	117.583685401718	132.578869271473	143.539850922118	1.05459296089459	1.7372782290224e-08	8.26364451594005e-08	family with sequence similarity 222 member A	http://www.ncbi.nlm.nih.gov/gene/?term=84915
HYAL3	protein_coding	chr3:50330259-50336899	-	73.0350664880038	63.6467020627131	68.8918169426885	142.581791746965	124.227444435475	144.459978171619	1.0037467663766	1.74160296657799e-08	8.28239191503404e-08	hyaluronoglucosaminidase 3	http://www.ncbi.nlm.nih.gov/gene/?term=8372
SLC27A3	protein_coding	chr1:153747768-153752633	+	29.2140265952015	30.3545809837555	22.2573562430224	80.5494537791295	75.1628235239847	69.0095437125569	1.45435373787454	1.84237121870107e-08	8.75197236066485e-08	solute carrier family 27 member 3	http://www.ncbi.nlm.nih.gov/gene/?term=11000
EDN2	protein_coding	chr1:41944446-41950354	-	47.9944722635454	41.12556133283	40.2752160588025	13.8878368584706	6.26356862699872	8.28114524550683	-2.17286051644354	2.00869350748925e-08	9.50652492589128e-08	endothelin 2	http://www.ncbi.nlm.nih.gov/gene/?term=1907
CCNA1	protein_coding	chr13:37005967-37017019	+	33.3874589659446	28.3962209202874	26.4968526702648	1.85171158112941	5.21964052249893	1.84025449900152	-3.34492552001308	2.07136745705051e-08	9.79455715242799e-08	cyclin A1	http://www.ncbi.nlm.nih.gov/gene/?term=8900
CBFA2T3	protein_coding	chr16:88941263-89043504	-	44.8643979854881	54.8340817771067	57.233201767772	125.9163875168	94.9974575094806	126.057433181604	1.14784812166876	2.12344660259636e-08	1.00342259059465e-07	CBFA2/RUNX1 translocation partner 3	http://www.ncbi.nlm.nih.gov/gene/?term=863
NR5A2	protein_coding	chr1:199996730-200146552	+	36.5175332440019	39.1672012693619	56.1733276609614	4.62927895282354	13.5710653584972	10.1213997445084	-2.23393777764276	2.23755266680905e-08	1.05618744761966e-07	nuclear receptor subfamily 5 group A member 2	http://www.ncbi.nlm.nih.gov/gene/?term=2494
PDCD4-AS1	lncRNA	chr10:112628648-112630662	-	121.029538751549	122.397503966756	124.005270496839	54.6254916433177	62.6356862699872	61.6485257165509	-1.03976476784918	2.31816878322813e-08	1.09209260016854e-07	PDCD4 antisense RNA 1	http://www.ncbi.nlm.nih.gov/gene/?term=282997
MICE	pseudogene	chr6:29709333-29713561	-	35.4741751513162	22.5211407298831	28.616600883886	2.77756737169412	3.13178431349936	1.84025449900152	-3.49106391197793	2.37250908994308e-08	1.11598859631469e-07	MHC class I polypeptide-related sequence E (pseudogene)	http://www.ncbi.nlm.nih.gov/gene/?term=4280
IL22RA1	protein_coding	chr1:24446261-24469775	-	109.552599732006	85.1886627608622	73.1313133699309	39.8117989942824	35.4935555529928	30.3641992335251	-1.34245114666102	2.43360456374753e-08	1.14422852801364e-07	interleukin 22 receptor subunit alpha 1	http://www.ncbi.nlm.nih.gov/gene/?term=58985
GRAMD1C	protein_coding	chr3:113557681-113666021	+	83.4686474148615	94.9804630782026	98.5682919333851	37.960087413153	35.4935555529928	43.2459807265357	-1.24421357400035	2.49708260338122e-08	1.17305315861319e-07	GRAM domain containing 1C	http://www.ncbi.nlm.nih.gov/gene/?term=54762
SNCG	protein_coding	chr10:88715558-88723017	+	35.4741751513162	35.2504811424257	44.5147124860449	12.0361252773412	6.26356862699872	1.84025449900152	-2.51424770772931	2.60059968360983e-08	1.22009020777524e-07	synuclein gamma	http://www.ncbi.nlm.nih.gov/gene/?term=6623
ANGPT4	protein_coding	chr20:850542-896977	-	69.9049922099465	53.8549017453726	58.2930758745826	20.3688273924236	13.5710653584972	23.003181237519	-1.66519957620062	2.72920373949381e-08	1.27848190789561e-07	angiopoietin 4	http://www.ncbi.nlm.nih.gov/gene/?term=51378
CACFD1	protein_coding	chr9:136325087-136335909	+	61.5581274684604	78.3344025387238	103.867662467438	181.467734950683	135.710653584972	174.824177405144	1.01753306460735	3.00067896421144e-08	1.40261124490299e-07	calcium channel flower domain containing 1	http://www.ncbi.nlm.nih.gov/gene/?term=11094
GATA4	protein_coding	chr8:11534428-11617511	+	62.6014855611462	65.6050621261812	58.2930758745826	22.220538973553	16.7028496719966	23.003181237519	-1.58428424637035	3.05660881403214e-08	1.42813649974247e-07	GATA binding protein 4	http://www.ncbi.nlm.nih.gov/gene/?term=2626
TMEM198	protein_coding	chr2:220408385-220415317	+	84.5120055075473	95.9596431099367	69.9516910494991	30.5532410886353	27.1421307169945	39.5654717285326	-1.36081035104866	3.27820366013507e-08	1.525731503101e-07	transmembrane protein 198	http://www.ncbi.nlm.nih.gov/gene/?term=130612
MYPN	protein_coding	chr10:69865874-69971774	+	50.0811884489169	42.1047413645641	47.6943348064767	95.3631464281648	110.656379076977	104.894506443087	1.15271098009113	3.38434674710295e-08	1.57377588239879e-07	myopalladin	http://www.ncbi.nlm.nih.gov/gene/?term=84665
CLSTN3	protein_coding	chr12:7282967-7311541	+	53.2112627269742	63.6467020627131	64.6523205154461	14.8136926490353	22.9664182989953	21.1629267385175	-1.62894280173842	3.45492931082839e-08	1.60590645822882e-07	calsyntenin 3	http://www.ncbi.nlm.nih.gov/gene/?term=9746
MMP3	protein_coding	chr11:102706528-102714420	-	5.21679046342885	0.979180031734048	1.05987410681059	33.3308084603295	21.9224901944955	33.1245809820273	3.62280166748937	3.58420706320243e-08	1.66384853997792e-07	matrix metallopeptidase 3	http://www.ncbi.nlm.nih.gov/gene/?term=4314
LOC101232810	pseudogene	chr22:25573629-25575523	-	163.807220551666	127.293404125426	75.2510615835521	48.1445011093648	53.2403333294891	46.9264897245387	-1.30755623495985	3.61598958545062e-08	1.67788131140136e-07	stathmin 3 pseudogene	http://www.ncbi.nlm.nih.gov/gene/?term=101232810
MDGA1	protein_coding	chr6:37600284-37665766	-	44.8643979854881	41.12556133283	48.7542089132873	14.8136926490353	9.39535294049808	9.20127249500759	-2.00503527834294	3.81187908990066e-08	1.76612158605436e-07	MAM domain containing glycosylphosphatidylinositol anchor 1	http://www.ncbi.nlm.nih.gov/gene/?term=266727
VGF	protein_coding	chr7:100805790-100808852	-	2854.62774158826	2914.03977444053	1813.44459675292	1144.35775713798	1080.46558815728	994.657556710321	-1.23586244875554	3.87158494129951e-08	1.79301532444403e-07	VGF nerve growth factor inducible	http://www.ncbi.nlm.nih.gov/gene/?term=7425
CCDC69	protein_coding	chr5:150560613-150603654	-	78.2518569514327	55.8132618088407	48.7542089132873	24.0722505546824	9.39535294049808	19.3226722395159	-1.77625401985389	3.89828174016127e-08	1.80499218837049e-07	coiled-coil domain containing 69	http://www.ncbi.nlm.nih.gov/gene/?term=26112
PIP5KL1	protein_coding	chr9:130683808-130693076	-	83.4686474148615	85.1886627608622	86.9096767584686	37.960087413153	34.449627448493	34.0447082315281	-1.26248361333928	4.07613122861593e-08	1.88612756079915e-07	phosphatidylinositol-4-phosphate 5-kinase like 1	http://www.ncbi.nlm.nih.gov/gene/?term=138429
ENSG00000272121.1	lincRNA	chr3:44039573-44040641	-	14.6070132976008	15.6668805077448	16.9579857089695	49.0703568999295	53.2403333294891	57.0478894690471	1.75496170880296	4.31352291760217e-08	1.99170788841827e-07	None	http://asia.ensembl.org/Homo_sapiens/Gene/Idhistory?g=ENSG00000272121
GPC4	protein_coding	chrX:132435064-132549205	-	89.7287959709762	85.1886627608622	83.7300544380368	34.2566642508942	41.7571241799915	32.2044537325266	-1.26248460809275	4.37633663985662e-08	2.01898486588858e-07	glypican 4	http://www.ncbi.nlm.nih.gov/gene/?term=2239
RIMKLA	protein_coding	chr1:42846468-42889900	+	22.9538780390869	32.3129410472236	27.5567267770754	4.62927895282354	0	0.920127249500759	-3.85485683401142	4.37815442885447e-08	2.01939217730635e-07	ribosomal modification protein rimK like family member A	http://www.ncbi.nlm.nih.gov/gene/?term=284716
ZDHHC11	protein_coding	chr5:795720-851101	-	53.2112627269742	35.2504811424257	49.8140830200978	99.9924253809884	91.8656731959812	124.217178682602	1.19950802880773	4.8023127096772e-08	2.20842994526352e-07	zinc finger DHHC-type containing 11	http://www.ncbi.nlm.nih.gov/gene/?term=79844
IFI44	protein_coding	chr1:79115474-79129763	+	69.9049922099465	68.5426022213833	79.4905580107944	30.5532410886353	24.0103464034951	27.6038174850228	-1.40207500675442	4.90893740746623e-08	2.25554239526208e-07	interferon induced protein 44	http://www.ncbi.nlm.nih.gov/gene/?term=10561
THEMIS2	protein_coding	chr1:28199054-28213196	+	64.6882017465177	50.9173616501705	58.2930758745826	12.9619810679059	20.8785620899957	21.1629267385175	-1.66398662500222	5.05174767047704e-08	2.31918702831677e-07	thymocyte selection associated family member 2	http://www.ncbi.nlm.nih.gov/gene/?term=9473
COL5A3	protein_coding	chr19:10070237-10121147	-	34.4308170586304	38.1880212376279	28.616600883886	7.40684632451766	1.04392810449979	7.36101799600607	-2.64635133916234	5.0938583376473e-08	2.33752581459914e-07	collagen type V alpha 3 chain	http://www.ncbi.nlm.nih.gov/gene/?term=50509
NDRG2	protein_coding	chr14:21484922-21539031	-	67.818276024575	53.8549017453726	55.1134535541508	24.0722505546824	14.614993462997	17.4824177405144	-1.64575675655588	5.22990622792389e-08	2.39741032519431e-07	NDRG family member 2	http://www.ncbi.nlm.nih.gov/gene/?term=57447
RGS14	protein_coding	chr5:176784844-176799599	+	97.0323026197765	98.8971832051388	92.2090472925215	41.6635105754118	45.9328365979906	41.4057262275342	-1.1621783507499	5.29448539688774e-08	2.42495514361271e-07	regulator of G protein signaling 14	http://www.ncbi.nlm.nih.gov/gene/?term=10636
LINC01311	lncRNA	chr22:19159219-19160345	+	56.3413370050315	43.0839213962981	21.1974821362118	99.0665695904237	104.392810449979	98.4536156965812	1.32011202660752	5.55433998591522e-08	2.53858958306747e-07	long intergenic non-protein coding RNA 1311	http://www.ncbi.nlm.nih.gov/gene/?term=100652736
PAX9	protein_coding	chr14:37126773-37147012	+	82.4252893221758	100.855543268607	78.4306839039838	46.2927895282354	24.0103464034951	32.2044537325266	-1.34501352867287	5.79004320210409e-08	2.64240298257867e-07	paired box 9	http://www.ncbi.nlm.nih.gov/gene/?term=5083
TPD52L1	protein_coding	chr6:125474875-125585553	+	35.4741751513162	26.4378608568193	29.6764749906966	95.3631464281648	59.5039019564879	87.4120887025721	1.41049872513075	5.87731434014204e-08	2.6816643377074e-07	tumor protein D52 like 1	http://www.ncbi.nlm.nih.gov/gene/?term=7164
PLXNB3	protein_coding	chrX:153029651-153044801	+	125.202971122292	120.439143903288	98.5682919333851	53.699635852753	44.8889084934908	62.5686529660516	-1.09049813534492	6.48599056838986e-08	2.94631748217079e-07	plexin B3	http://www.ncbi.nlm.nih.gov/gene/?term=5365
ENSG00000267121.1	antisense	chr17:43268298-43299589	-	196.151321424925	198.773546442012	184.418094585043	74.0684632451766	31.3178431349936	64.4089074650531	-1.76530653271173	6.77263752317767e-08	3.07265218442843e-07	None	http://asia.ensembl.org/Homo_sapiens/Gene/Idhistory?g=ENSG00000267121
LOC284080	lncRNA	chr17:48127713-48133103	-	71.9917083953181	68.5426022213833	80.550432117605	32.4049526697648	31.3178431349936	20.2427994890167	-1.40018697286341	7.34773220076766e-08	3.32518364836751e-07	None	http://www.ncbi.nlm.nih.gov/gene/?term=LOC284080
FLJ42627	lncRNA	chr16:2688983-2696130	+	22.9538780390869	27.4170408885533	44.5147124860449	102.769992752682	76.2067516284844	72.69005271056	1.41256741498513	7.37003571261873e-08	3.33457837018359e-07	uncharacterized LOC645644	http://www.ncbi.nlm.nih.gov/gene/?term=645644
RMRP	RNase_MRP_RNA	chr9:35657748-35658015	-	12.5202971122292	39.1672012693619	25.4369785634542	154.617917024306	152.413503256969	103.974379193586	2.40956914476564	7.75557523199159e-08	3.50387837295583e-07	RNA component of mitochondrial RNA processing endoribonuclease	http://www.ncbi.nlm.nih.gov/gene/?term=6023
C20orf166-AS1	lncRNA	chr20:61141438-61148768	-	21.9105199464012	40.146381301096	21.1974821362118	0.925855790564707	3.13178431349936	3.68050899800304	-3.44064637015116	8.42305296461954e-08	3.79670167019579e-07	C20orf166 antisense RNA 1	http://www.ncbi.nlm.nih.gov/gene/?term=253868
LOC100499489	lncRNA	chr10:22724354-22726858	-	45.9077560781738	68.5426022213833	50.8739571269084	113.880262239459	112.744235285977	121.4567969341	1.07035777120517	8.46634571795035e-08	3.81541972684597e-07	uncharacterized LOC100499489	http://www.ncbi.nlm.nih.gov/gene/?term=100499489
LAPTM5	protein_coding	chr1:31205315-31230683	-	32.3441008732588	24.4795007933512	23.317230349833	3.70342316225883	2.08785620899957	1.84025449900152	-3.38431001392788	8.48169716333859e-08	3.82154064931401e-07	lysosomal protein transmembrane 5	http://www.ncbi.nlm.nih.gov/gene/?term=7805
LOC100289361	lncRNA	chr3:142719687-142720309	-	10.4335809268577	12.7293404125426	12.7184892817271	43.5152221565412	38.6253398664921	55.2076349700456	1.93878396670937	8.64052604194249e-08	3.88904693698599e-07	uncharacterized LOC100289361	http://www.ncbi.nlm.nih.gov/gene/?term=100289361
BATF2	protein_coding	chr11:64755417-64764517	-	60.5147693757746	70.5009622848514	83.7300544380368	17.5912600207294	24.0103464034951	34.9648354810288	-1.48475316010566	9.2270321378445e-08	4.148707206025e-07	basic leucine zipper ATF-like transcription factor 2	http://www.ncbi.nlm.nih.gov/gene/?term=116071
GBP3	protein_coding	chr1:89472360-89488549	-	68.8616341172608	90.0845629195324	101.747914253817	37.0342316225883	42.8010522844913	23.9233084870197	-1.33676255814445	9.23082199829524e-08	4.14954745396831e-07	guanylate binding protein 3	http://www.ncbi.nlm.nih.gov/gene/?term=2635
SH3BGRL2	protein_coding	chr6:80340822-80413387	+	76.1651407660612	86.1678427925962	86.9096767584686	40.7376547848471	35.4935555529928	26.683690235522	-1.27790404226944	9.52702283465434e-08	4.27735799685167e-07	SH3 domain binding glutamate rich protein like 2	http://www.ncbi.nlm.nih.gov/gene/?term=83699
SLC7A5P1	pseudogene	chr16:29624424-29625038	-	11.4769390195435	25.4586808250852	8.47899285448474	54.6254916433177	57.4160457474883	50.6069987225418	1.82462569938022	9.58334187784667e-08	4.30085569419256e-07	solute carrier family 7 member 5 pseudogene 1	http://www.ncbi.nlm.nih.gov/gene/?term=81893
ENSG00000261253.1	antisense	chr16:89389632-89390941	+	26.0839523171442	39.1672012693619	32.8560973111284	0.925855790564707	10.4392810449979	3.68050899800304	-2.75234788732151	1.0046153310114e-07	4.49641341687656e-07	None	http://asia.ensembl.org/Homo_sapiens/Gene/Idhistory?g=ENSG00000261253
C9orf116	protein_coding	chr9:138387026-138391761	-	33.3874589659446	51.8965416819045	56.1733276609614	109.250983286635	90.8217450914815	116.856160686596	1.16564855536937	1.02875854965844e-07	4.60161206722352e-07	chromosome 9 open reading frame 116	http://www.ncbi.nlm.nih.gov/gene/?term=138162
SYT7	protein_coding	chr11:61281188-61348344	-	125.202971122292	108.688983522479	111.286781215112	57.4030590150118	57.4160457474883	55.2076349700456	-1.02147388876232	1.0607460970983e-07	4.74076467976894e-07	synaptotagmin 7	http://www.ncbi.nlm.nih.gov/gene/?term=9066
RIMS4	protein_coding	chr20:43380445-43438979	-	79.2952150441185	72.4593223483195	43.4548383792343	131.471522260188	122.139588226475	150.900868918125	1.05000929657482	1.18125101857816e-07	5.24568708908063e-07	regulating synaptic membrane exocytosis 4	http://www.ncbi.nlm.nih.gov/gene/?term=140730
ZRSR1	pseudogene	chr5:112227313-112228794	+	27.12731040983	29.3754009520214	24.3771044566436	77.7718864074354	58.4599738519881	77.2906889580638	1.40217463118367	1.22398886219314e-07	5.43101056355214e-07	zinc finger CCCH-type, RNA binding motif and serine/arginine rich 1	http://www.ncbi.nlm.nih.gov/gene/?term=7310
ZNRF2P1	misc_RNA	chr7:32767562-32769595	+	17.7370875756581	19.583600634681	9.53886696129533	65.7357611300942	53.2403333294891	42.3258534770349	1.77668510295987	1.22737213102085e-07	5.44490409325332e-07	zinc and ring finger 2 pseudogene 1	http://www.ncbi.nlm.nih.gov/gene/?term=441208
LINC00513	lncRNA	chr7:130598223-130606705	+	18.7804456683438	20.562780666415	19.0777339225907	55.5513474338824	60.5478300609876	57.0478894690471	1.56516390937157	1.24606665009415e-07	5.52443342406274e-07	long intergenic non-protein coding RNA 513	http://www.ncbi.nlm.nih.gov/gene/?term=100506860
MRPL23-AS1	lncRNA	chr11:2004439-2011150	-	55.2979789123458	78.3344025387238	62.5325723018249	33.3308084603295	14.614993462997	15.6421632415129	-1.61779342127212	1.29329595520965e-07	5.72794599805791e-07	MRPL23 antisense RNA 1	http://www.ncbi.nlm.nih.gov/gene/?term=100133545
LOC100506885	lncRNA	chr6:19729652-19804990	-	32.3441008732588	38.1880212376279	36.0357196315601	63.8840495489648	92.909601300481	108.57501544109	1.31436237703856	1.31435684527003e-07	5.81526174883914e-07	uncharacterized LOC100506885	http://www.ncbi.nlm.nih.gov/gene/?term=100506885
CPAMD8	protein_coding	chr19:17003762-17137625	-	25.0405942244585	20.562780666415	32.8560973111284	1.85171158112941	3.13178431349936	2.76038174850228	-3.34789134548341	1.36210548391109e-07	6.0228205634554e-07	C3 and PZP like, alpha-2-macroglobulin domain containing 8	http://www.ncbi.nlm.nih.gov/gene/?term=27151
ENSG00000267396.1	antisense	chr18:56065895-56067314	-	111.639315917377	117.501603808086	108.10715889468	60.180626386706	55.3281895384887	50.6069987225418	-1.02239804562933	1.41483968597865e-07	6.24449064510395e-07	None	http://asia.ensembl.org/Homo_sapiens/Gene/Idhistory?g=ENSG00000267396
URB1-AS1	lncRNA	chr21:33765442-33766269	+	40.690965614745	48.9590015867024	37.0955937383707	98.140713799859	79.3385359419838	110.415269940091	1.18397050802992	1.45086230455301e-07	6.39694341260358e-07	URB1 antisense RNA 1 (head to head)	http://www.ncbi.nlm.nih.gov/gene/?term=84996
ZNF337-AS1	lncRNA	chr20:25604681-25658710	+	95.9889445270908	89.1053828877984	93.2689213993321	46.2927895282354	37.5814117619923	42.3258534770349	-1.1372557410397	1.66748446413013e-07	7.32811076809984e-07	ZNF337 antisense RNA 1	http://www.ncbi.nlm.nih.gov/gene/?term=102724826
CRLF1	protein_coding	chr19:18704035-18717660	-	90.7721540636619	77.3552225069898	94.3287955061427	41.6635105754118	33.4056993439932	39.5654717285326	-1.18930174478594	1.86162188184091e-07	8.1547419687211e-07	cytokine receptor like factor 1	http://www.ncbi.nlm.nih.gov/gene/?term=9244
ENSG00000263013.1	sense_intronic	chr16:11032743-11033901	-	36.5175332440019	26.4378608568193	26.4968526702648	97.2148580092943	79.3385359419838	57.9680167185478	1.39148213566495	1.94163057254045e-07	8.48800250290906e-07	None	http://asia.ensembl.org/Homo_sapiens/Gene/Idhistory?g=ENSG00000263013
SDAD1P1	misc_RNA	chr8:26236775-26240469	-	100.162376897834	105.751443427277	130.364515137703	51.8479242716236	63.679614374487	46.006362475038	-1.06247806606388	1.99152809225795e-07	8.69733255009536e-07	SDA1 domain containing 1 pseudogene 1	http://www.ncbi.nlm.nih.gov/gene/?term=157489
TRAPPC5	protein_coding	chr19:7745707-7747748	+	415.256520888936	377.963492249342	370.955937383707	1159.17144978701	854.977117585325	671.692892135554	1.20614961892159	2.00737924451916e-07	8.76301367858002e-07	trafficking protein particle complex 5	http://www.ncbi.nlm.nih.gov/gene/?term=126003
RGL1	protein_coding	chr1:183605182-183897685	+	55.2979789123458	67.5634221896493	69.9516910494991	32.4049526697648	18.7907058809962	15.6421632415129	-1.52414567165132	2.05298519025849e-07	8.95848083021888e-07	ral guanine nucleotide dissociation stimulator like 1	http://www.ncbi.nlm.nih.gov/gene/?term=23179
ANKRD20A5P	misc_RNA	chr18:14179096-14227049	+	39.6476075220592	52.8757217136386	68.8918169426885	128.693954888494	113.788163390477	101.213997445084	1.09173209363613	2.0724668670147e-07	9.03983932300434e-07	ankyrin repeat domain 20 family member A5, pseudogene	http://www.ncbi.nlm.nih.gov/gene/?term=440482
ENSG00000235526.1	antisense	chr1:110720265-110721341	-	45.9077560781738	67.5634221896493	71.0115651563097	21.2946831829883	18.7907058809962	23.9233084870197	-1.52353441982616	2.16364268145108e-07	9.42611575622092e-07	None	http://asia.ensembl.org/Homo_sapiens/Gene/Idhistory?g=ENSG00000235526
CDHR2	protein_coding	chr5:175969512-176022769	+	69.9049922099465	89.1053828877984	83.7300544380368	34.2566642508942	38.6253398664921	30.3641992335251	-1.23860898518927	2.36459409416258e-07	1.02622528498919e-06	cadherin related family member 2	http://www.ncbi.nlm.nih.gov/gene/?term=54825
POU2F2	protein_coding	chr19:42590262-42636625	-	83.4686474148615	88.1262028560643	89.0294249720898	45.3669337376707	34.449627448493	35.8849627305296	-1.16828293881496	2.62788464312545e-07	1.13592772246367e-06	POU class 2 homeobox 2	http://www.ncbi.nlm.nih.gov/gene/?term=5452
DSPA2D	pseudogene	chr12:31907563-31908217	+	3.13007427805731	1.9583600634681	2.11974821362118	22.220538973553	27.1421307169945	26.683690235522	3.40197648401666	2.68298124982345e-07	1.15858446613728e-06	interferon induced transmembrane protein 3 pseudogene	http://www.ncbi.nlm.nih.gov/gene/?term=144383
MAP1A	protein_coding	chr15:43809806-43823818	+	75.1217826733754	85.1886627608622	43.4548383792343	30.5532410886353	20.8785620899957	17.4824177405144	-1.56462213587401	2.69807583557742e-07	1.16440435661283e-06	microtubule associated protein 1A	http://www.ncbi.nlm.nih.gov/gene/?term=4130
CD37	protein_coding	chr19:49838677-49843863	+	29.2140265952015	38.1880212376279	36.0357196315601	83.3270211508237	79.3385359419838	79.1309434570653	1.22358347333099	2.72882256621592e-07	1.1769681994861e-06	CD37 molecule	http://www.ncbi.nlm.nih.gov/gene/?term=951
OASL	protein_coding	chr12:121458095-121477045	-	25.0405942244585	28.3962209202874	19.0777339225907	3.70342316225883	1.04392810449979	0.920127249500759	-3.65969616983633	2.83158582888556e-07	1.21982955532366e-06	2'-5'-oligoadenylate synthetase like	http://www.ncbi.nlm.nih.gov/gene/?term=8638
LINC01111	lncRNA	chr8:77318889-77436591	+	5.21679046342885	13.7085204442767	7.41911874767415	34.2566642508942	38.6253398664921	42.3258534770349	2.11604985555159	2.98526232665258e-07	1.28347265636337e-06	long intergenic non-protein coding RNA 1111	http://www.ncbi.nlm.nih.gov/gene/?term=101926978
LOC101927476	lncRNA	chrX:40122170-40146974	+	35.4741751513162	34.2713011106917	32.8560973111284	10.1844136962118	6.26356862699872	5.52076349700456	-2.21836465521221	3.03618792333865e-07	1.30432894081374e-06	uncharacterized LOC101927476	http://www.ncbi.nlm.nih.gov/gene/?term=101927476
NTN4	protein_coding	chr12:96051583-96184984	-	11.4769390195435	7.83344025387238	18.0178598157801	36.1083758320236	50.1085490159898	50.6069987225418	1.88181527203744	3.06445994175916e-07	1.31621266140382e-06	netrin 4	http://www.ncbi.nlm.nih.gov/gene/?term=59277
SH3PXD2A-AS1	lncRNA	chr10:105506537-105515167	+	23.9972361317727	24.4795007933512	23.317230349833	3.70342316225883	2.08785620899957	0	-3.63869751181508	3.06974089246396e-07	1.31818438865055e-06	SH3PXD2A antisense RNA 1	http://www.ncbi.nlm.nih.gov/gene/?term=100505839
C17orf67	protein_coding	chr17:54869274-54911256	-	39.6476075220592	40.146381301096	47.6943348064767	113.880262239459	98.12924182298	74.5303072095615	1.16904482185388	3.46439659049045e-07	1.48209479807078e-06	chromosome 17 open reading frame 67	http://www.ncbi.nlm.nih.gov/gene/?term=339210
ROBO4	protein_coding	chr11:124754114-124767831	-	35.4741751513162	30.3545809837555	44.5147124860449	11.1102694867765	10.4392810449979	1.84025449900152	-2.25031903760382	3.70202593388575e-07	1.58062384210184e-06	roundabout guidance receptor 4	http://www.ncbi.nlm.nih.gov/gene/?term=54538
ENSG00000256540.1	lincRNA	chr12:276022-291565	-	43.8210398928023	35.2504811424257	22.2573562430224	7.40684632451766	7.30749673149851	5.52076349700456	-2.32903139672648	3.72104796471263e-07	1.58780395175411e-06	None	http://asia.ensembl.org/Homo_sapiens/Gene/Idhistory?g=ENSG00000256540
HSD3B7	protein_coding	chr16:30996519-31000473	+	32.3441008732588	36.2296611741598	45.5745865928555	9.25855790564707	6.26356862699872	11.9616542435099	-2.04051910558458	3.88118442440946e-07	1.65384856120032e-06	hydroxy-delta-5-steroid dehydrogenase, 3 beta- and steroid delta-isomerase 7	http://www.ncbi.nlm.nih.gov/gene/?term=80270
FAM86B1	protein_coding	chr8:12039613-12051624	-	12.5202971122292	19.583600634681	5.29937053405296	43.5152221565412	61.5917581654874	37.7252172295311	1.91493386914916	4.31362938905862e-07	1.83089791321804e-06	family with sequence similarity 86 member B1	http://www.ncbi.nlm.nih.gov/gene/?term=85002
ENSG00000223812.1	lincRNA	chr3:191286324-191291298	+	35.4741751513162	27.4170408885533	37.0955937383707	84.2528769413884	84.5581764644827	67.1692892135554	1.24081341468495	4.73658235475387e-07	2.00257298978614e-06	None	http://asia.ensembl.org/Homo_sapiens/Gene/Idhistory?g=ENSG00000223812
NPIPA8	protein_coding	chr16:18411776-18426519	-	73.0350664880038	36.2296611741598	37.0955937383707	96.2890022187296	107.524594763478	127.897687680606	1.18370673309486	4.73664139111917e-07	2.00257298978614e-06	nuclear pore complex interacting protein family member A8	http://www.ncbi.nlm.nih.gov/gene/?term=101059953
GFOD1	protein_coding	chr6:13363587-13487869	-	57.3846950977173	40.146381301096	42.3949642724237	99.9924253809884	100.21709803198	94.7731066985782	1.07753297298033	4.89561500363067e-07	2.06654844788788e-06	glucose-fructose oxidoreductase domain containing 1	http://www.ncbi.nlm.nih.gov/gene/?term=54438
ENSG00000257027.1	sense_intronic	chr12:9811163-9814681	+	56.3413370050315	98.8971832051388	73.1313133699309	32.4049526697648	28.1860588214942	30.3641992335251	-1.32903668521449	5.17620948069532e-07	2.17903186090468e-06	None	http://asia.ensembl.org/Homo_sapiens/Gene/Idhistory?g=ENSG00000257027
SAMD15	protein_coding	chr14:77843762-77857587	+	45.9077560781738	36.2296611741598	27.5567267770754	79.6235979885648	81.4263921509834	90.1724704510744	1.19522598536974	5.43636732629171e-07	2.2823233089971e-06	sterile alpha motif domain containing 15	http://www.ncbi.nlm.nih.gov/gene/?term=161394
NKX2-5	protein_coding	chr5:172659107-172662315	-	371.435480996134	378.942672281077	236.351925818762	722.167516640472	654.542921521366	684.574673628565	1.06230754756467	5.5472026824219e-07	2.32614206834232e-06	NK2 homeobox 5	http://www.ncbi.nlm.nih.gov/gene/?term=1482
KBTBD11	protein_coding	chr8:1922044-1955109	+	106.422525453948	104.772263395543	84.7899285448474	57.4030590150118	43.844980388991	36.8050899800304	-1.10022935441343	5.71972499368623e-07	2.39430348572912e-06	kelch repeat and BTB domain containing 11	http://www.ncbi.nlm.nih.gov/gene/?term=9920
LINC00704	lncRNA	chr10:4692377-4720262	-	38.6042494293735	26.4378608568193	36.0357196315601	5.55513474338824	9.39535294049808	7.36101799600607	-2.18764855001633	5.85785935066782e-07	2.45022776867593e-06	long intergenic non-protein coding RNA 704	http://www.ncbi.nlm.nih.gov/gene/?term=100216001
PRRT2	protein_coding	chr16:29823409-29827202	+	32.3441008732588	29.3754009520214	33.915971417939	8.33270211508236	4.17571241799915	7.36101799600607	-2.25084846884038	6.18503170002655e-07	2.58058112266899e-06	proline rich transmembrane protein 2	http://www.ncbi.nlm.nih.gov/gene/?term=112476
MTSS1	protein_coding	chr8:125563011-125740748	-	87.6420797856046	96.9388231416707	90.0892990789004	44.4410779471059	38.6253398664921	46.9264897245387	-1.07636721807582	6.77927818372388e-07	2.81871816686113e-06	MTSS1, I-BAR domain containing	http://www.ncbi.nlm.nih.gov/gene/?term=9788
DLGAP3	protein_coding	chr1:35331037-35395186	-	84.5120055075473	58.7508019040429	56.1733276609614	28.7015295075059	21.9224901944955	25.7635629860213	-1.3791736023826	6.88631170187654e-07	2.86156854098756e-06	DLG associated protein 3	http://www.ncbi.nlm.nih.gov/gene/?term=58512
SAMSN1	protein_coding	chr21:15857549-15955723	-	36.5175332440019	26.4378608568193	28.616600883886	72.2167516640472	74.1188954194849	70.8497982115585	1.24759136523909	7.77477926047836e-07	3.21652712342673e-06	SAM domain, SH3 domain and nuclear localization signals 1	http://www.ncbi.nlm.nih.gov/gene/?term=64092
PCSK1N	protein_coding	chrX:48689502-48694040	-	27.12731040983	28.3962209202874	12.7184892817271	105.547560124377	57.4160457474883	47.8466169740395	1.62411864807952	7.79977424524714e-07	3.22502151028595e-06	proprotein convertase subtilisin/kexin type 1 inhibitor	http://www.ncbi.nlm.nih.gov/gene/?term=27344
HIST2H2BE	protein_coding	chr1:149856010-149858232	-	55.2979789123458	68.5426022213833	38.1554678451813	112.02855065833	107.524594763478	112.255524439093	1.02952622462561	7.83885493390562e-07	3.23932019461185e-06	histone cluster 2 H2B family member e	http://www.ncbi.nlm.nih.gov/gene/?term=8349
IGKC	C_region	chr2:89156874-89157196	-	0	1.9583600634681	1.05987410681059	20.3688273924236	24.0103464034951	27.6038174850228	4.54986577983671	8.62182087681624e-07	3.54929161309759e-06	immunoglobulin kappa constant	http://www.ncbi.nlm.nih.gov/gene/?term=3514
ZNF132	protein_coding	chr19:58944181-58951589	-	15.6503713902865	24.4795007933512	25.4369785634542	50.9220684810589	63.679614374487	63.4887802155524	1.43868606765375	9.17302567386521e-07	3.76901948935683e-06	zinc finger protein 132	http://www.ncbi.nlm.nih.gov/gene/?term=7691
OAS1	protein_coding	chr12:113344582-113369995	+	46.9511141708596	51.8965416819045	49.8140830200978	16.6654042301647	15.6589215674968	18.4025449900152	-1.5489042873995	9.18502491368427e-07	3.77323199192812e-06	2'-5'-oligoadenylate synthetase 1	http://www.ncbi.nlm.nih.gov/gene/?term=4938
C10orf90	protein_coding	chr10:128113571-128210010	-	50.0811884489169	55.8132618088407	48.7542089132873	20.3688273924236	20.8785620899957	11.9616542435099	-1.54715233859797	9.50169816348379e-07	3.89591268662206e-06	chromosome 10 open reading frame 90	http://www.ncbi.nlm.nih.gov/gene/?term=118611
COL16A1	protein_coding	chr1:32117848-32169768	-	50.0811884489169	53.8549017453726	32.8560973111284	18.5171158112941	12.5271372539974	9.20127249500759	-1.76583416818931	9.72839878896508e-07	3.98659483668461e-06	collagen type XVI alpha 1 chain	http://www.ncbi.nlm.nih.gov/gene/?term=1307
SFTPC	protein_coding	chr8:22019184-22021992	+	0	1.9583600634681	2.11974821362118	29.6273852980706	22.9664182989953	16.5622904910137	4.07542820149698	1.01749685720515e-06	4.16327564228667e-06	surfactant protein C	http://www.ncbi.nlm.nih.gov/gene/?term=6440
SGPP2	protein_coding	chr2:223288771-223427341	+	11.4769390195435	4.89590015867024	12.7184892817271	41.6635105754118	36.5374836574925	34.9648354810288	1.9721932879106	1.03960343527644e-06	4.24970367183403e-06	sphingosine-1-phosphate phosphatase 2	http://www.ncbi.nlm.nih.gov/gene/?term=130367
LRRC75A	protein_coding	chr17:16345319-16395505	-	83.4686474148615	85.1886627608622	119.765774069597	49.9962126904942	40.7131960754917	44.1661079760364	-1.0919204995539	1.0444857157481e-06	4.2680460575405e-06	leucine rich repeat containing 75A	http://www.ncbi.nlm.nih.gov/gene/?term=388341
DACT3	protein_coding	chr19:47150821-47164395	-	36.5175332440019	45.0422814597662	38.1554678451813	7.40684632451766	16.7028496719966	9.20127249500759	-1.86604524816717	1.069058730629e-06	4.36680570756174e-06	dishevelled binding antagonist of beta catenin 3	http://www.ncbi.nlm.nih.gov/gene/?term=147906
JCHAIN	protein_coding	chr4:71521258-71532348	-	0	0.979180031734048	0	13.8878368584706	39.6692679709919	23.9233084870197	6.12591115140833	1.09621356436526e-06	4.47603270137798e-06	joining chain of multimeric IgA and IgM	http://www.ncbi.nlm.nih.gov/gene/?term=3512
ENSG00000257386.1	antisense	chr12:74931925-74932413	-	52.1679046342885	75.3968624435217	39.2153419519919	131.471522260188	115.876019599476	100.293870195583	1.05333180320396	1.09671321677114e-06	4.477226513373e-06	None	http://asia.ensembl.org/Homo_sapiens/Gene/Idhistory?g=ENSG00000257386
BTBD19	protein_coding	chr1:45274154-45279801	+	38.6042494293735	44.0631014280322	39.2153419519919	13.8878368584706	8.35142483599829	12.8817814930106	-1.78525839820658	1.11534149037059e-06	4.55069440725437e-06	BTB domain containing 19	http://www.ncbi.nlm.nih.gov/gene/?term=149478
VWCE	protein_coding	chr11:61025758-61062788	-	55.2979789123458	44.0631014280322	48.7542089132873	99.0665695904237	93.9535294049808	104.894506443087	1.01123800231436	1.14330259106931e-06	4.65861836768479e-06	von Willebrand factor C and EGF domains	http://www.ncbi.nlm.nih.gov/gene/?term=220001
SFTPA2	protein_coding	chr10:81315608-81320217	-	0	5.87508019040429	7.41911874767415	135.174945422447	84.5581764644827	53.367380471044	4.35903196507825	1.168644327286e-06	4.75739115517858e-06	surfactant protein A2	http://www.ncbi.nlm.nih.gov/gene/?term=729238
FBXO32	protein_coding	chr8:124510127-124553493	-	75.1217826733754	105.751443427277	99.6281660401957	34.2566642508942	52.1964052249893	44.1661079760364	-1.10971426950369	1.17265470183654e-06	4.77281732799498e-06	F-box protein 32	http://www.ncbi.nlm.nih.gov/gene/?term=114907
FERMT3	protein_coding	chr11:63974152-63991363	+	34.4308170586304	37.2088412058938	14.8382374953483	78.6977421980001	59.5039019564879	84.6517069540699	1.36257187181034	1.20023202085379e-06	4.87495518060208e-06	fermitin family member 3	http://www.ncbi.nlm.nih.gov/gene/?term=83706
SPNS3	protein_coding	chr17:4337219-4391499	+	21.9105199464012	37.2088412058938	18.0178598157801	0	1.04392810449979	0.920127249500759	-5.3304691881041	1.28675519699101e-06	5.21559621974214e-06	sphingolipid transporter 3 (putative)	http://www.ncbi.nlm.nih.gov/gene/?term=201305
LRFN1	protein_coding	chr19:39797457-39805976	-	367.262048625391	405.380533137896	227.872932964277	812.901384115813	733.88145746335	736.101799600607	1.18955735237163	1.35374725901353e-06	5.47993643078941e-06	leucine rich repeat and fibronectin type III domain containing 1	http://www.ncbi.nlm.nih.gov/gene/?term=57622
STRA6	protein_coding	chr15:74471807-74502046	-	37.5608913366877	37.2088412058938	40.2752160588025	11.1102694867765	4.17571241799915	14.7220359920121	-1.9161445334764	1.3581357264629e-06	5.49667073104715e-06	stimulated by retinoic acid 6	http://www.ncbi.nlm.nih.gov/gene/?term=64220
CPT1C	protein_coding	chr19:50194365-50216988	+	23.9972361317727	26.4378608568193	28.616600883886	6.48099053395295	2.08785620899957	4.6006362475038	-2.56332042081894	1.36743990435448e-06	5.53328998389971e-06	carnitine palmitoyltransferase 1C	http://www.ncbi.nlm.nih.gov/gene/?term=126129
ZNF253	protein_coding	chr19:19976639-20004293	+	34.4308170586304	42.1047413645641	33.915971417939	80.5494537791295	67.8553267924862	99.373742946082	1.16661889067653	1.39605901213014e-06	5.64275349214277e-06	zinc finger protein 253	http://www.ncbi.nlm.nih.gov/gene/?term=56242
SDCBP2	protein_coding	chr20:1290553-1309879	-	59.4714112830888	49.9381816184364	77.3708097971733	25.9239621358118	28.1860588214942	16.5622904910137	-1.40628861509643	1.46487139712249e-06	5.90872496318316e-06	syndecan binding protein 2	http://www.ncbi.nlm.nih.gov/gene/?term=27111
ENSG00000272198.1	lincRNA	chr1:181060245-181062035	+	31.3007427805731	35.2504811424257	41.3350901656131	13.8878368584706	4.17571241799915	8.28114524550683	-2.0140182374993	1.47505917976278e-06	5.94426833635746e-06	None	http://asia.ensembl.org/Homo_sapiens/Gene/Idhistory?g=ENSG00000272198
PAQR8	protein_coding	chr6:52226926-52272575	+	66.7749179318892	75.3968624435217	82.6701803312262	35.1825200414589	31.3178431349936	33.1245809820273	-1.17222280023009	1.47482249032866e-06	5.94426833635746e-06	progestin and adipoQ receptor family member 8	http://www.ncbi.nlm.nih.gov/gene/?term=85315
RAB3A	protein_coding	chr19:18307611-18314874	-	38.6042494293735	27.4170408885533	31.7962232043178	9.25855790564707	6.26356862699872	7.36101799600607	-2.08723458628313	1.5470823393564e-06	6.22174241856232e-06	RAB3A, member RAS oncogene family	http://www.ncbi.nlm.nih.gov/gene/?term=5864
RASGEF1C	protein_coding	chr5:179527795-179636130	-	35.4741751513162	49.9381816184364	45.5745865928555	13.8878368584706	12.5271372539974	14.7220359920121	-1.66911861310543	1.60593556277358e-06	6.44762233381215e-06	RasGEF domain family member 1C	http://www.ncbi.nlm.nih.gov/gene/?term=255426
SCARNA12	guide_RNA	chr12:7076500-7076769	-	54.25462081966	40.146381301096	31.7962232043178	86.1045885225178	80.3824640464836	107.654888191589	1.1214374004259	1.64760489037306e-06	6.60755024731863e-06	small Cajal body-specific RNA 12	http://www.ncbi.nlm.nih.gov/gene/?term=677777
ENSG00000255050.1	antisense	chr8:144655660-144659567	+	34.4308170586304	39.1672012693619	28.616600883886	87.0304443130825	72.0310392104853	71.7699254610592	1.1731711086095	1.6497023573676e-06	6.61227888646136e-06	None	http://asia.ensembl.org/Homo_sapiens/Gene/Idhistory?g=ENSG00000255050
LOXL1	protein_coding	chr15:74218799-74244482	+	43.8210398928023	41.12556133283	48.7542089132873	10.1844136962118	12.5271372539974	19.3226722395159	-1.66377037603262	1.65091352406577e-06	6.61590577362165e-06	lysyl oxidase like 1	http://www.ncbi.nlm.nih.gov/gene/?term=4016
LRRC49	protein_coding	chr15:71145578-71342436	+	76.1651407660612	90.0845629195324	102.807788360627	37.0342316225883	50.1085490159898	40.4855989780334	-1.08117159111612	1.72689375215077e-06	6.89735670237734e-06	leucine rich repeat containing 49	http://www.ncbi.nlm.nih.gov/gene/?term=54839
SCART1	misc_RNA	chr10:135267432-135281949	+	123.116254936921	81.271942633926	79.4905580107944	50.9220684810589	44.8889084934908	33.1245809820273	-1.1392377383292	1.74596830627487e-06	6.9722528037599e-06	scavenger receptor family member expressed on T-cells 1	http://www.ncbi.nlm.nih.gov/gene/?term=619207
C2orf48	protein_coding	chr2:10281509-10351856	+	106.422525453948	87.1470228243303	142.023130312619	46.2927895282354	63.679614374487	54.2875077205448	-1.03239462595246	1.74659351959887e-06	6.97346026309344e-06	chromosome 2 open reading frame 48	http://www.ncbi.nlm.nih.gov/gene/?term=348738
F8	protein_coding	chrX:154064063-154250998	-	50.0811884489169	75.3968624435217	75.2510615835521	27.7756737169412	29.229986925994	24.8434357365205	-1.29769271347906	1.75928325196944e-06	7.02282724866751e-06	coagulation factor VIII	http://www.ncbi.nlm.nih.gov/gene/?term=2157
TRANK1	protein_coding	chr3:36868308-36986548	-	76.1651407660612	72.4593223483195	94.3287955061427	36.1083758320236	25.0542745079949	45.0862352255372	-1.18243086839932	1.76691638515636e-06	7.05069165331191e-06	tetratricopeptide repeat and ankyrin repeat containing 1	http://www.ncbi.nlm.nih.gov/gene/?term=9881
ECSCR	protein_coding	chr5:138784243-138842328	-	21.9105199464012	21.5419606981491	20.1376080294013	1.85171158112941	1.04392810449979	0	-4.46410391574339	1.78120706933599e-06	7.09984733302404e-06	endothelial cell surface expressed chemotaxis and apoptosis regulator	http://www.ncbi.nlm.nih.gov/gene/?term=641700
ENSG00000272512.1	lincRNA	chr1:931346-933431	-	49.0378303562312	74.4176824117876	46.6344606996661	131.471522260188	90.8217450914815	123.297051433102	1.0212947466041	1.98460947755045e-06	7.86560820460363e-06	None	http://asia.ensembl.org/Homo_sapiens/Gene/Idhistory?g=ENSG00000272512
SPEF1	protein_coding	chr20:3758151-3762102	-	7.30350664880038	4.89590015867024	15.8981116021589	58.3289148055766	28.1860588214942	31.2843264830258	2.08390941103676	2.16826971468558e-06	8.5542695593075e-06	sperm flagellar 1	http://www.ncbi.nlm.nih.gov/gene/?term=25876
CPNE5	protein_coding	chr6:36708555-36807220	-	18.7804456683438	28.3962209202874	15.8981116021589	1.85171158112941	1.04392810449979	0	-4.45569235580431	2.30483258418671e-06	9.06489144545394e-06	copine 5	http://www.ncbi.nlm.nih.gov/gene/?term=57699
ENSG00000267765.1	antisense	chr17:40835205-40851484	-	63.6448436538319	42.1047413645641	46.6344606996661	26.8498179263765	7.30749673149851	11.9616542435099	-1.70724012759799	2.39188624567019e-06	9.3918820044494e-06	None	http://asia.ensembl.org/Homo_sapiens/Gene/Idhistory?g=ENSG00000267765
NYAP1	protein_coding	chr7:100081550-100092425	+	43.8210398928023	42.1047413645641	50.8739571269084	16.6654042301647	11.4832091494977	17.4824177405144	-1.57375043700804	2.48749716367262e-06	9.75843420547197e-06	neuronal tyrosine phosphorylated phosphoinositide-3-kinase adaptor 1	http://www.ncbi.nlm.nih.gov/gene/?term=222950
DMBT1	protein_coding	chr10:124320181-124403252	+	68.8616341172608	71.4801423165855	62.5325723018249	29.6273852980706	29.229986925994	29.4440719840243	-1.20076053485237	2.49632833621303e-06	9.78774588168479e-06	deleted in malignant brain tumors 1	http://www.ncbi.nlm.nih.gov/gene/?term=1755
KRTAP2-3	protein_coding	chr17:39215492-39216344	-	41.7343237074308	28.3962209202874	60.4128240882038	89.8080116847766	91.8656731959812	97.5334884470805	1.10398417284013	2.74916189268086e-06	1.07245614740666e-05	keratin associated protein 2-3	http://www.ncbi.nlm.nih.gov/gene/?term=730755
TNFSF9	protein_coding	chr19:6531010-6535939	+	38.6042494293735	31.3337610154895	45.5745865928555	104.621704333812	80.3824640464836	69.0095437125569	1.14138936082467	2.77861038893232e-06	1.08355270628161e-05	TNF superfamily member 9	http://www.ncbi.nlm.nih.gov/gene/?term=8744
KCNC1	protein_coding	chr11:17757495-17804602	+	80.3385731368042	91.0637429512664	64.6523205154461	32.4049526697648	45.9328365979906	26.683690235522	-1.18029758840474	2.79723492544689e-06	1.09061867129337e-05	potassium voltage-gated channel subfamily C member 1	http://www.ncbi.nlm.nih.gov/gene/?term=3746
ENSG00000230426.1	lincRNA	chr1:187610358-187612992	+	34.4308170586304	47.0006415232343	40.2752160588025	95.3631464281648	74.1188954194849	87.4120887025721	1.07785655458772	2.83241614357032e-06	1.10393700290724e-05	None	http://asia.ensembl.org/Homo_sapiens/Gene/Idhistory?g=ENSG00000230426
ENSG00000248837.1	lincRNA	chr4:22999174-23058485	+	16.6937294829723	31.3337610154895	38.1554678451813	57.4030590150118	73.0749673149851	82.8114524550683	1.30683897273708	2.84433435932258e-06	1.10838214254677e-05	None	http://asia.ensembl.org/Homo_sapiens/Gene/Idhistory?g=ENSG00000248837
PURG	protein_coding	chr8:30853318-30891231	-	20.8671618537154	33.2921210789576	39.2153419519919	6.48099053395295	8.35142483599829	6.44089074650531	-2.14107818638853	2.88376292208986e-06	1.1231388228839e-05	purine rich element binding protein G	http://www.ncbi.nlm.nih.gov/gene/?term=29942
ENSG00000256694.1	antisense	chr12:273830-275487	-	37.5608913366877	38.1880212376279	24.3771044566436	11.1102694867765	5.21964052249893	8.28114524550683	-2.01295600373171	3.04444533566749e-06	1.18209633741538e-05	None	http://asia.ensembl.org/Homo_sapiens/Gene/Idhistory?g=ENSG00000256694
CA13	protein_coding	chr8:86157716-86196302	+	47.9944722635454	48.9590015867024	55.1134535541508	18.5171158112941	17.7467777764964	20.2427994890167	-1.42536971736515	3.14909575593864e-06	1.221851415992e-05	carbonic anhydrase 13	http://www.ncbi.nlm.nih.gov/gene/?term=377677
LOC729732	lncRNA	chr8:12394588-12523120	-	59.4714112830888	41.12556133283	43.4548383792343	15.7395484396	13.5710653584972	20.2427994890167	-1.53168656638798	3.33679161945286e-06	1.29328367091659e-05	uncharacterized LOC729732	http://www.ncbi.nlm.nih.gov/gene/?term=729732
ENSG00000223960.2	antisense	chr2:179278666-179297009	+	65.7315598392035	89.1053828877984	62.5325723018249	29.6273852980706	27.1421307169945	37.7252172295311	-1.20005873448052	3.36326238616577e-06	1.30307565096288e-05	None	http://asia.ensembl.org/Homo_sapiens/Gene/Idhistory?g=ENSG00000223960
CDX2	protein_coding	chr13:28536205-28543505	-	25.0405942244585	30.3545809837555	18.0178598157801	71.2908958734825	57.4160457474883	55.2076349700456	1.32064038651738	3.42400482497024e-06	1.32589645427317e-05	caudal type homeobox 2	http://www.ncbi.nlm.nih.gov/gene/?term=1045
MYT1	protein_coding	chr20:62795827-62873606	+	41.7343237074308	66.5842421579153	63.5924464086355	28.7015295075059	18.7907058809962	16.5622904910137	-1.42219954712168	3.68227723895449e-06	1.42106822157257e-05	myelin transcription factor 1	http://www.ncbi.nlm.nih.gov/gene/?term=4661
MEF2C	protein_coding	chr5:88014058-88199922	-	1.04335809268577	1.9583600634681	2.11974821362118	28.7015295075059	17.7467777764964	15.6421632415129	3.59963885203419	3.73728040220884e-06	1.44177990154869e-05	myocyte enhancer factor 2C	http://www.ncbi.nlm.nih.gov/gene/?term=4208
LINC01260	lncRNA	chr20:43285092-43300380	-	4.17343237074308	9.79180031734048	2.11974821362118	25.9239621358118	28.1860588214942	29.4440719840243	2.3556275331617	3.79377752079823e-06	1.46305292714233e-05	long intergenic non-protein coding RNA 1260	http://www.ncbi.nlm.nih.gov/gene/?term=79015
ENSG00000233903.2	lincRNA	chr22:42672361-42673058	+	3.13007427805731	2.93754009520214	6.35924464086355	22.220538973553	34.449627448493	19.3226722395159	2.6154181770984	3.84658425460627e-06	1.48183021044222e-05	None	http://asia.ensembl.org/Homo_sapiens/Gene/Idhistory?g=ENSG00000233903
RAC2	protein_coding	chr22:37621301-37640339	-	18.7804456683438	29.3754009520214	15.8981116021589	1.85171158112941	2.08785620899957	3.68050899800304	-3.06661151877041	3.84817941759383e-06	1.48218037482216e-05	Rac family small GTPase 2	http://www.ncbi.nlm.nih.gov/gene/?term=5880
SLCO3A1	protein_coding	chr15:92396938-92715665	+	71.9917083953181	71.4801423165855	81.6103062244156	40.7376547848471	31.3178431349936	31.2843264830258	-1.11945374644364	3.9166271021143e-06	1.50773739806931e-05	solute carrier organic anion transporter family member 3A1	http://www.ncbi.nlm.nih.gov/gene/?term=28232
FANK1	protein_coding	chr10:127585108-127698161	+	11.4769390195435	18.6044206029469	13.7783633885377	42.5893663659765	36.5374836574925	55.2076349700456	1.61321865695789	3.92431167695362e-06	1.51042644729505e-05	fibronectin type III and ankyrin repeat domains 1	http://www.ncbi.nlm.nih.gov/gene/?term=92565
PAX2	protein_coding	chr10:102495466-102589698	+	100.162376897834	75.3968624435217	81.6103062244156	46.2927895282354	35.4935555529928	41.4057262275342	-1.05637213677884	3.94829415184659e-06	1.51884512341739e-05	paired box 2	http://www.ncbi.nlm.nih.gov/gene/?term=5076
ENSG00000272979.1	antisense	chr2:191318818-191319247	-	21.9105199464012	28.3962209202874	28.616600883886	1.85171158112941	3.13178431349936	9.20127249500759	-2.46117393253376	4.0399184540997e-06	1.55270887203832e-05	None	http://asia.ensembl.org/Homo_sapiens/Gene/Idhistory?g=ENSG00000272979
ENSG00000229539.1	antisense	chr20:3868886-3869515	-	29.2140265952015	28.3962209202874	32.8560973111284	66.6616169206589	63.679614374487	73.6101799600607	1.17573018948531	4.27943951864941e-06	1.6403885288878e-05	None	http://asia.ensembl.org/Homo_sapiens/Gene/Idhistory?g=ENSG00000229539
ENSG00000245148.2	antisense	chr11:72411519-72416652	+	40.690965614745	32.3129410472236	11.6586151749165	3.70342316225883	7.30749673149851	3.68050899800304	-2.54818677765366	4.30599299508591e-06	1.64998134989987e-05	None	http://asia.ensembl.org/Homo_sapiens/Gene/Idhistory?g=ENSG00000245148
TNFRSF1B	protein_coding	chr1:12227060-12269277	+	41.7343237074308	33.2921210789576	27.5567267770754	12.9619810679059	8.35142483599829	5.52076349700456	-1.93317147918074	4.37622939882659e-06	1.67659728653165e-05	TNF receptor superfamily member 1B	http://www.ncbi.nlm.nih.gov/gene/?term=7133
ZNF610	protein_coding	chr19:52839498-52870376	+	8.34686474148615	4.89590015867024	18.0178598157801	33.3308084603295	48.0206928069902	34.0447082315281	1.89340518916053	4.43618725499513e-06	1.69836307529058e-05	zinc finger protein 610	http://www.ncbi.nlm.nih.gov/gene/?term=162963
OGFRP1	misc_RNA	chr22:42665759-42670868	+	4.17343237074308	6.85426022213834	6.35924464086355	30.5532410886353	35.4935555529928	19.3226722395159	2.28744309225434	4.48585775391998e-06	1.71646638591092e-05	opioid growth factor receptor pseudogene 1	http://www.ncbi.nlm.nih.gov/gene/?term=388906
ENSG00000229874.2	antisense	chr1:206135293-206137984	-	52.1679046342885	60.709161967511	37.0955937383707	94.4372906376001	137.798509793972	82.8114524550683	1.06179226268006	5.05904712773681e-06	1.92657648023828e-05	None	http://asia.ensembl.org/Homo_sapiens/Gene/Idhistory?g=ENSG00000229874
ABHD12B	protein_coding	chr14:51338878-51371688	+	45.9077560781738	49.9381816184364	45.5745865928555	17.5912600207294	14.614993462997	19.3226722395159	-1.45182147079951	5.23954218242151e-06	1.99109977375624e-05	abhydrolase domain containing 12B	http://www.ncbi.nlm.nih.gov/gene/?term=145447
ITGA10	protein_coding	chr1:145524891-145543868	+	39.6476075220592	43.0839213962981	45.5745865928555	13.8878368584706	16.7028496719966	13.8019087425114	-1.53588232283732	5.91208936433345e-06	2.23840719140408e-05	integrin subunit alpha 10	http://www.ncbi.nlm.nih.gov/gene/?term=8515
DARS-AS1	lncRNA	chr2:136742746-136765112	+	57.3846950977173	54.8340817771067	42.3949642724237	18.5171158112941	20.8785620899957	20.2427994890167	-1.37729612039931	5.99057187181706e-06	2.26653271030388e-05	DARS antisense RNA 1	http://www.ncbi.nlm.nih.gov/gene/?term=101928243
ADPGK-AS1	lncRNA	chr15:73075176-73090540	+	12.5202971122292	15.6668805077448	9.53886696129533	40.7376547848471	50.1085490159898	31.2843264830258	1.68417437009205	6.00371213772948e-06	2.2711065179502e-05	ADPGK antisense RNA 1	http://www.ncbi.nlm.nih.gov/gene/?term=100287559
IGHA1	C_region	chr14:106173505-106175001	-	1.04335809268577	1.9583600634681	2.11974821362118	24.9981063452471	14.614993462997	19.3226722395159	3.52666746442948	6.09099985777986e-06	2.30291610236382e-05	immunoglobulin heavy constant alpha 1	http://www.ncbi.nlm.nih.gov/gene/?term=3493
AQP4	protein_coding	chr18:24432002-24445808	-	0	0	0	11.1102694867765	17.7467777764964	7.36101799600607	5.99070475096424	6.40242007629071e-06	2.4172744913106e-05	aquaporin 4	http://www.ncbi.nlm.nih.gov/gene/?term=361
PIK3AP1	protein_coding	chr10:98353069-98480279	-	35.4741751513162	28.3962209202874	23.317230349833	10.1844136962118	5.21964052249893	4.6006362475038	-2.11633613184869	6.59458821482217e-06	2.48635198883154e-05	phosphoinositide-3-kinase adaptor protein 1	http://www.ncbi.nlm.nih.gov/gene/?term=118788
LOC102724153	lncRNA	chr14:76041244-76045931	-	30.2573846878873	39.1672012693619	25.4369785634542	8.33270211508236	8.35142483599829	8.28114524550683	-1.92915777555369	6.80079312346299e-06	2.56186137891176e-05	uncharacterized LOC102724153	http://www.ncbi.nlm.nih.gov/gene/?term=102724153
GREB1	protein_coding	chr2:11674242-11782912	+	40.690965614745	35.2504811424257	39.2153419519919	14.8136926490353	12.5271372539974	9.20127249500759	-1.65648919167892	6.81831460403377e-06	2.56801387004585e-05	growth regulation by estrogen in breast cancer 1	http://www.ncbi.nlm.nih.gov/gene/?term=9687
FAHD2B	protein_coding	chr2:97749323-97760619	-	84.5120055075473	91.0637429512664	117.646025855976	35.1825200414589	58.4599738519881	52.4472532215433	-1.00942167073551	7.16146163111136e-06	2.69115468392494e-05	fumarylacetoacetate hydrolase domain containing 2B	http://www.ncbi.nlm.nih.gov/gene/?term=151313
ENSG00000268189.2	processed_transcript	chr19:15489887-15492005	+	31.3007427805731	35.2504811424257	28.616600883886	294.422141399577	159.720999988467	80.0510707065661	2.4883700941557	7.27995025999405e-06	2.73235318185702e-05	None	http://asia.ensembl.org/Homo_sapiens/Gene/Idhistory?g=ENSG00000268189
RFPL4A	protein_coding	chr19:56270507-56274541	+	4.17343237074308	16.6460605394788	9.53886696129533	35.1825200414589	41.7571241799915	33.1245809820273	1.84286331424968	7.33472668667737e-06	2.75052250750401e-05	ret finger protein like 4A	http://www.ncbi.nlm.nih.gov/gene/?term=342931
FAM84A	protein_coding	chr2:14772807-14792040	+	32.3441008732588	46.0214614915002	40.2752160588025	84.2528769413884	78.294607837484	80.9711979560668	1.0354380088284	7.61833005037025e-06	2.85192251452335e-05	family with sequence similarity 84 member A	http://www.ncbi.nlm.nih.gov/gene/?term=151354
ENSG00000260257.1	lincRNA	chr20:31444848-31446557	+	32.3441008732588	29.3754009520214	30.7363490975072	73.1426074546119	54.2842614339889	79.1309434570653	1.16503353121008	7.66095707771426e-06	2.86738299910982e-05	None	http://asia.ensembl.org/Homo_sapiens/Gene/Idhistory?g=ENSG00000260257
HMGN1P1	pseudogene	chr14:55861033-55862045	-	23.9972361317727	25.4586808250852	30.7363490975072	2.77756737169412	6.26356862699872	8.28114524550683	-2.21239838965174	7.78958298482411e-06	2.91098602893081e-05	high mobility group nucleosome binding domain 1 pseudogene 1	http://www.ncbi.nlm.nih.gov/gene/?term=319131
LOC102724437	pseudogene	chr1:144612019-144612824	-	66.7749179318892	71.4801423165855	97.5084178265745	41.6635105754118	36.5374836574925	32.2044537325266	-1.09286720452648	7.79751483095186e-06	2.91344612261824e-05	profilin-1-like	http://www.ncbi.nlm.nih.gov/gene/?term=102724437
JMJD1C-AS1	lncRNA	chr10:65224989-65226323	+	53.2112627269742	28.3962209202874	23.317230349833	71.2908958734825	77.2506797329842	89.2523432015737	1.18249973560153	7.80455250351839e-06	2.91557132611548e-05	JMJD1C antisense RNA 1	http://www.ncbi.nlm.nih.gov/gene/?term=84989
ENSG00000266088.1	lincRNA	chr17:38673278-38683254	+	12.5202971122292	18.6044206029469	22.2573562430224	0	0	0.920127249500759	-5.69045824240169	7.86020803771825e-06	2.93585498209777e-05	None	http://asia.ensembl.org/Homo_sapiens/Gene/Idhistory?g=ENSG00000266088
TF	protein_coding	chr3:133464977-133497850	+	10.4335809268577	11.7501603808086	10.5987410681059	0	0	0	-5.94970502178998	7.89237200382878e-06	2.94735883960411e-05	transferrin	http://www.ncbi.nlm.nih.gov/gene/?term=7018
MR1	protein_coding	chr1:181002561-181031074	+	73.0350664880038	68.5426022213833	80.550432117605	37.0342316225883	36.5374836574925	32.2044537325266	-1.07053785626422	8.17096967448726e-06	3.04771101655888e-05	major histocompatibility complex, class I-related	http://www.ncbi.nlm.nih.gov/gene/?term=3140
C1QL4	protein_coding	chr12:49726200-49730971	-	59.4714112830888	58.7508019040429	48.7542089132873	24.9981063452471	21.9224901944955	22.0830539880182	-1.2744033404432	8.24738438243179e-06	3.07408977843877e-05	complement C1q like 4	http://www.ncbi.nlm.nih.gov/gene/?term=338761
ENSG00000225313.2	antisense	chr1:33772967-33791644	+	54.25462081966	57.7716218723088	52.9937053405296	27.7756737169412	15.6589215674968	23.003181237519	-1.30342469115042	8.82518934150021e-06	3.27701718714809e-05	None	http://asia.ensembl.org/Homo_sapiens/Gene/Idhistory?g=ENSG00000225313
LUM	protein_coding	chr12:91497232-91505542	-	0	3.91672012693619	1.05987410681059	22.220538973553	25.0542745079949	11.9616542435099	3.5324136710097	9.11543115735848e-06	3.38014271242821e-05	lumican	http://www.ncbi.nlm.nih.gov/gene/?term=4060
ENSG00000266835.1	lincRNA	chr18:3466248-3478976	+	30.2573846878873	29.3754009520214	27.5567267770754	7.40684632451766	5.21964052249893	9.20127249500759	-1.98674046781183	9.1935818549181e-06	3.40795208625761e-05	None	http://asia.ensembl.org/Homo_sapiens/Gene/Idhistory?g=ENSG00000266835
IGHM	C_region	chr14:106318298-106322322	-	0	0	0	17.5912600207294	10.4392810449979	6.44089074650531	5.92780522095577	9.54279331655002e-06	3.52892202769184e-05	immunoglobulin heavy constant mu	http://www.ncbi.nlm.nih.gov/gene/?term=3507
COL1A2	protein_coding	chr7:94023873-94060544	+	0	7.83344025387238	2.11974821362118	23.1463947641177	29.229986925994	17.4824177405144	2.77476155760716	9.60897102495441e-06	3.55217823274029e-05	collagen type I alpha 2 chain	http://www.ncbi.nlm.nih.gov/gene/?term=1278
PIGR	protein_coding	chr1:207101867-207119811	-	0	4.89590015867024	3.17962232043178	24.9981063452471	24.0103464034951	14.7220359920121	2.95961974241349	9.72506389859197e-06	3.59263520112171e-05	polymeric immunoglobulin receptor	http://www.ncbi.nlm.nih.gov/gene/?term=5284
SYT3	protein_coding	chr19:51125234-51143092	-	64.6882017465177	63.6467020627131	49.8140830200978	23.1463947641177	21.9224901944955	30.3641992335251	-1.23654219700263	9.85491247421912e-06	3.63811501355551e-05	synaptotagmin 3	http://www.ncbi.nlm.nih.gov/gene/?term=84258
DLEU2L	misc_RNA	chr1:64014651-64016307	+	36.5175332440019	26.4378608568193	36.0357196315601	4.62927895282354	8.35142483599829	13.8019087425114	-1.88037743936199	1.09014798857956e-05	4.00462526416982e-05	deleted in lymphocytic leukemia 2-like	http://www.ncbi.nlm.nih.gov/gene/?term=79469
ACYP2	protein_coding	chr2:54198240-54532437	+	30.2573846878873	31.3337610154895	18.0178598157801	63.8840495489648	59.5039019564879	61.6485257165509	1.21293135309909	1.11117426537655e-05	4.07839662398191e-05	acylphosphatase 2	http://www.ncbi.nlm.nih.gov/gene/?term=98
PLLP	protein_coding	chr16:57290009-57318584	-	43.8210398928023	42.1047413645641	29.6764749906966	18.5171158112941	9.39535294049808	7.36101799600607	-1.70779743245428	1.13412354074746e-05	4.15838881007386e-05	plasmolipin	http://www.ncbi.nlm.nih.gov/gene/?term=51090
GRAMD1B	protein_coding	chr11:123380587-123498479	+	76.1651407660612	64.6258820944472	75.2510615835521	33.3308084603295	37.5814117619923	32.2044537325266	-1.06880031111626	1.14081651645155e-05	4.1808002638876e-05	GRAM domain containing 1B	http://www.ncbi.nlm.nih.gov/gene/?term=57476
ENSG00000228801.5	antisense	chr8:52811885-52859733	+	33.3874589659446	28.3962209202874	20.1376080294013	62.9581937584001	66.8113986879864	57.9680167185478	1.19304076344682	1.17300780124174e-05	4.29585766477137e-05	None	http://asia.ensembl.org/Homo_sapiens/Gene/Idhistory?g=ENSG00000228801
SLCO4A1-AS1	lncRNA	chr20:61294379-61297973	-	58.4280531904031	52.8757217136386	49.8140830200978	26.8498179263765	9.39535294049808	24.8434357365205	-1.38205770427342	1.2458108704495e-05	4.55244709891883e-05	SLCO4A1 antisense RNA 1	http://www.ncbi.nlm.nih.gov/gene/?term=100127888
WNT4	protein_coding	chr1:22443798-22469519	-	27.12731040983	38.1880212376279	24.3771044566436	3.70342316225883	6.26356862699872	11.9616542435099	-2.02881790705636	1.24567306197723e-05	4.55244709891883e-05	Wnt family member 4	http://www.ncbi.nlm.nih.gov/gene/?term=54361
SERPINA1	protein_coding	chr14:94843084-94857029	-	53.2112627269742	33.2921210789576	30.7363490975072	10.1844136962118	18.7907058809962	6.44089074650531	-1.74665870458	1.25021745127381e-05	4.56700438821483e-05	serpin family A member 1	http://www.ncbi.nlm.nih.gov/gene/?term=5265
PTGES	protein_coding	chr9:132500615-132515344	-	38.6042494293735	37.2088412058938	33.915971417939	14.8136926490353	6.26356862699872	12.8817814930106	-1.67624750879792	1.25453075021885e-05	4.58198583103266e-05	prostaglandin E synthase	http://www.ncbi.nlm.nih.gov/gene/?term=9536
ENSG00000272667.1	lincRNA	chr2:128644130-128644759	+	17.7370875756581	15.6668805077448	3.17962232043178	38.8859432037177	43.844980388991	37.7252172295311	1.709101380617	1.26840179031892e-05	4.63029891345085e-05	None	http://asia.ensembl.org/Homo_sapiens/Gene/Idhistory?g=ENSG00000272667
LINC01776	lncRNA	chr1:98676267-98738214	+	22.9538780390869	28.3962209202874	48.7542089132873	76.8460306168707	76.2067516284844	68.0894164630562	1.14700037938145	1.2729761587762e-05	4.64464274148072e-05	long intergenic non-protein coding RNA 1776	http://www.ncbi.nlm.nih.gov/gene/?term=729987
SPRY4-IT1	lncRNA	chr5:141697185-141697887	-	44.8643979854881	39.1672012693619	44.5147124860449	13.8878368584706	6.26356862699872	22.0830539880182	-1.58559780532215	1.28866260990559e-05	4.69949558905297e-05	SPRY4 intronic transcript 1	http://www.ncbi.nlm.nih.gov/gene/?term=100642175
EFEMP2	protein_coding	chr11:65633912-65640405	-	60.5147693757746	55.8132618088407	54.0535794473402	31.4790968792	15.6589215674968	23.003181237519	-1.26977135497138	1.34035666781684e-05	4.88306696320522e-05	EGF containing fibulin like extracellular matrix protein 2	http://www.ncbi.nlm.nih.gov/gene/?term=30008
C7	protein_coding	chr5:40909354-40984742	+	0	2.93754009520214	2.11974821362118	22.220538973553	14.614993462997	18.4025449900152	3.4354699118538	1.35195957506693e-05	4.9228467332174e-05	complement C7	http://www.ncbi.nlm.nih.gov/gene/?term=730
GALNT6	protein_coding	chr12:51745833-51785200	-	31.3007427805731	21.5419606981491	22.2573562430224	1.85171158112941	8.35142483599829	5.52076349700456	-2.27813730839767	1.4404344260318e-05	5.22826140182941e-05	polypeptide N-acetylgalactosaminyltransferase 6	http://www.ncbi.nlm.nih.gov/gene/?term=11226
KRT2	protein_coding	chr12:53038342-53045959	-	14.6070132976008	18.6044206029469	14.8382374953483	0	0	0.920127249500759	-5.54043721353661	1.48732742603855e-05	5.38760228113913e-05	keratin 2	http://www.ncbi.nlm.nih.gov/gene/?term=3849
C17orf107	protein_coding	chr17:4802948-4806227	+	13.563655204915	8.81262028560643	6.35924464086355	50.9220684810589	27.1421307169945	26.683690235522	1.86953098280079	1.50075229314417e-05	5.43475974245773e-05	chromosome 17 open reading frame 107	http://www.ncbi.nlm.nih.gov/gene/?term=100130311
CALHM2	protein_coding	chr10:105206543-105212162	-	29.2140265952015	34.2713011106917	31.7962232043178	69.439184292353	75.1628235239847	59.8082712175493	1.09740100919322	1.56286828369112e-05	5.65270511180982e-05	calcium homeostasis modulator family member 2	http://www.ncbi.nlm.nih.gov/gene/?term=51063
HIST1H1B	protein_coding	chr6:27834570-27835359	-	6.26014855611462	5.87508019040429	4.23949642724237	18.5171158112941	25.0542745079949	33.1245809820273	2.2255129195382	1.61641382152607e-05	5.83269938940244e-05	histone cluster 1 H1 family member b	http://www.ncbi.nlm.nih.gov/gene/?term=3009
APOL3	protein_coding	chr22:36536371-36562225	-	17.7370875756581	26.4378608568193	21.1974821362118	2.77756737169412	2.08785620899957	6.44089074650531	-2.51389441641115	1.64838465540457e-05	5.93814352180432e-05	apolipoprotein L3	http://www.ncbi.nlm.nih.gov/gene/?term=80833
HLF	protein_coding	chr17:53342321-53402537	+	15.6503713902865	23.5003207616172	19.0777339225907	55.5513474338824	56.3721176429885	38.6453444790319	1.36402926127318	1.67293933353771e-05	6.02157800440169e-05	HLF, PAR bZIP transcription factor	http://www.ncbi.nlm.nih.gov/gene/?term=3131
ENSG00000269082.1	processed_transcript	chr19:53459294-53484907	-	3.13007427805731	0.979180031734048	2.11974821362118	19.4429716018589	24.0103464034951	12.8817814930106	3.18512199647603	1.68936142751662e-05	6.07562551354628e-05	None	http://asia.ensembl.org/Homo_sapiens/Gene/Idhistory?g=ENSG00000269082
PTHLH	protein_coding	chr12:28111017-28124916	-	6.26014855611462	8.81262028560643	13.7783633885377	31.4790968792	26.0982026124947	43.2459807265357	1.813282219792	1.71145102215199e-05	6.15199568621784e-05	parathyroid hormone like hormone	http://www.ncbi.nlm.nih.gov/gene/?term=5744
USP53	protein_coding	chr4:120133782-120216673	+	42.7776818001165	29.3754009520214	22.2573562430224	73.1426074546119	62.6356862699872	70.8497982115585	1.13175498607354	1.75852023974354e-05	6.31488564895434e-05	ubiquitin specific peptidase 53	http://www.ncbi.nlm.nih.gov/gene/?term=54532
ENSG00000267512.1	antisense	chr19:13250431-13251961	-	30.2573846878873	39.1672012693619	47.6943348064767	75.920174826306	84.5581764644827	76.370561708563	1.01531790471982	1.78089575505112e-05	6.3909865939698e-05	None	http://asia.ensembl.org/Homo_sapiens/Gene/Idhistory?g=ENSG00000267512
NRXN2	protein_coding	chr11:64373646-64490660	-	15.6503713902865	17.6252405712129	18.0178598157801	0	4.17571241799915	0	-3.72026740947884	1.78815747497817e-05	6.41463133905063e-05	neurexin 2	http://www.ncbi.nlm.nih.gov/gene/?term=9379
IRF7	protein_coding	chr11:612555-615999	-	62.6014855611462	64.6258820944472	79.4905580107944	26.8498179263765	37.5814117619923	33.1245809820273	-1.08711148706975	1.86949198829438e-05	6.69557734159485e-05	interferon regulatory factor 7	http://www.ncbi.nlm.nih.gov/gene/?term=3665
ROS1	protein_coding	chr6:117609530-117747018	-	0	0	0	16.6654042301647	9.39535294049808	5.52076349700456	5.80167079967871	1.88399612212727e-05	6.74535531293893e-05	ROS proto-oncogene 1, receptor tyrosine kinase	http://www.ncbi.nlm.nih.gov/gene/?term=6098
DMBX1	protein_coding	chr1:46972668-46979898	+	44.8643979854881	28.3962209202874	28.616600883886	9.25855790564707	11.4832091494977	10.1213997445084	-1.72576080115596	1.92942988704869e-05	6.89880575405591e-05	diencephalon/mesencephalon homeobox 1	http://www.ncbi.nlm.nih.gov/gene/?term=127343
PLEKHA4	protein_coding	chr19:49340354-49371884	-	54.25462081966	46.0214614915002	47.6943348064767	24.0722505546824	14.614993462997	20.2427994890167	-1.31887756085711	1.97407530649604e-05	7.04910342541154e-05	pleckstrin homology domain containing A4	http://www.ncbi.nlm.nih.gov/gene/?term=57664
CSF2	protein_coding	chr5:131409485-131411863	+	14.6070132976008	15.6668805077448	23.317230349833	0	2.08785620899957	3.68050899800304	-3.21556576298175	1.99158246002491e-05	7.105745149742e-05	colony stimulating factor 2	http://www.ncbi.nlm.nih.gov/gene/?term=1437
ZNF664-RFLNA	protein_coding	chr12:124457731-124800570	+	26.0839523171442	28.3962209202874	18.0178598157801	68.5133285017883	52.1964052249893	50.6069987225418	1.23810483568502	2.05145370210505e-05	7.30849413911746e-05	ZNF664-RFLNA readthrough	http://www.ncbi.nlm.nih.gov/gene/?term=100533183
LINC01186	lncRNA	chrX:46185359-46187109	-	34.4308170586304	35.2504811424257	26.4968526702648	69.439184292353	60.5478300609876	73.6101799600607	1.08187153909799	2.13669165210428e-05	7.59962780922979e-05	long intergenic non-protein coding RNA 1186	http://www.ncbi.nlm.nih.gov/gene/?term=101927574
HIST1H2BJ	protein_coding	chr6:27100095-27100575	-	14.6070132976008	15.6668805077448	13.7783633885377	39.8117989942824	39.6692679709919	42.3258534770349	1.46624778063596	2.18231781786162e-05	7.75679856274657e-05	histone cluster 1 H2B family member j	http://www.ncbi.nlm.nih.gov/gene/?term=8970
CD163	protein_coding	chr12:7623412-7656414	-	0	0	0	10.1844136962118	9.39535294049808	10.1213997445084	5.71274080428972	2.19555908784804e-05	7.80129565677213e-05	CD163 molecule	http://www.ncbi.nlm.nih.gov/gene/?term=9332
ENSG00000256196.1	antisense	chr11:60685941-60692869	-	37.5608913366877	46.0214614915002	29.6764749906966	8.33270211508236	14.614993462997	14.7220359920121	-1.59645253206221	2.20705447147633e-05	7.83956201017739e-05	None	http://asia.ensembl.org/Homo_sapiens/Gene/Idhistory?g=ENSG00000256196
PAPPA-AS1	lncRNA	chr9:119160436-119162885	-	64.6882017465177	54.8340817771067	59.3529499813932	20.3688273924236	28.1860588214942	31.2843264830258	-1.16448771655817	2.2683154676837e-05	8.04657810838692e-05	PAPPA antisense RNA 1	http://www.ncbi.nlm.nih.gov/gene/?term=493913
KIF21B	protein_coding	chr1:200938514-200992828	-	16.6937294829723	19.583600634681	20.1376080294013	4.62927895282354	3.13178431349936	0	-2.873477084513	2.30946963530597e-05	8.18450272725333e-05	kinesin family member 21B	http://www.ncbi.nlm.nih.gov/gene/?term=23046
PLCB2	protein_coding	chr15:40580098-40600174	-	17.7370875756581	18.6044206029469	16.9579857089695	3.70342316225883	2.08785620899957	0.920127249500759	-2.98844783298702	2.33502858290273e-05	8.27236630977511e-05	phospholipase C beta 2	http://www.ncbi.nlm.nih.gov/gene/?term=5330
NPTX1	protein_coding	chr17:78440633-78450404	-	57.3846950977173	81.271942633926	62.5325723018249	35.1825200414589	26.0982026124947	32.2044537325266	-1.10320211272521	2.36953029479017e-05	8.38634349786461e-05	neuronal pentraxin 1	http://www.ncbi.nlm.nih.gov/gene/?term=4884
HBE1	protein_coding	chr11:5289580-5291373	-	14.6070132976008	12.7293404125426	8.47899285448474	39.8117989942824	29.229986925994	40.4855989780334	1.61410810663002	2.41015250095342e-05	8.52034272022811e-05	hemoglobin subunit epsilon 1	http://www.ncbi.nlm.nih.gov/gene/?term=3046
UPK1A	protein_coding	chr19:36157418-36169387	+	19.8238037610296	24.4795007933512	12.7184892817271	2.77756737169412	0	4.6006362475038	-2.90941881582733	2.43696205078144e-05	8.60807527340623e-05	uroplakin 1A	http://www.ncbi.nlm.nih.gov/gene/?term=11045
RBMS3	protein_coding	chr3:29322803-30051886	+	32.3441008732588	53.8549017453726	34.9758455247496	87.9563001036472	75.1628235239847	80.9711979560668	1.00592096464033	2.45944884420245e-05	8.68466487408419e-05	RNA binding motif single stranded interacting protein 3	http://www.ncbi.nlm.nih.gov/gene/?term=27303
MYL9	protein_coding	chr20:35169887-35178226	+	5.21679046342885	4.89590015867024	4.23949642724237	15.7395484396	21.9224901944955	34.0447082315281	2.32158722497477	2.53410376755372e-05	8.93367739173499e-05	myosin light chain 9	http://www.ncbi.nlm.nih.gov/gene/?term=10398
CILP2	protein_coding	chr19:19649074-19657468	+	18.7804456683438	8.81262028560643	12.7184892817271	37.960087413153	45.9328365979906	34.0447082315281	1.55156734075684	2.58063361643329e-05	9.08792689255489e-05	cartilage intermediate layer protein 2	http://www.ncbi.nlm.nih.gov/gene/?term=148113
TSPAN12	protein_coding	chr7:120427374-120498177	-	23.9972361317727	22.5211407298831	27.5567267770754	8.33270211508236	4.17571241799915	4.6006362475038	-2.10286328868261	2.62402411140212e-05	9.23410244481685e-05	tetraspanin 12	http://www.ncbi.nlm.nih.gov/gene/?term=23554
CEBPA-AS1	lncRNA	chr19:33793763-33795963	+	7.30350664880038	4.89590015867024	8.47899285448474	26.8498179263765	22.9664182989953	31.2843264830258	1.98208531635359	2.62752541337569e-05	9.24491756457322e-05	CEBPA antisense RNA 1 (head to head)	http://www.ncbi.nlm.nih.gov/gene/?term=80054
CAPN11	protein_coding	chr6:44126548-44152139	+	23.9972361317727	17.6252405712129	10.5987410681059	0	2.08785620899957	0	-4.75517237384701	2.71053707749553e-05	9.51838739618003e-05	calpain 11	http://www.ncbi.nlm.nih.gov/gene/?term=11131
HIST1H1E	protein_coding	chr6:26156559-26157343	+	8.34686474148615	2.93754009520214	14.8382374953483	28.7015295075059	35.4935555529928	30.3641992335251	1.86997229140091	2.75915466810556e-05	9.6828173567961e-05	histone cluster 1 H1 family member e	http://www.ncbi.nlm.nih.gov/gene/?term=3008
ENSG00000231113.2	antisense	chr6:42908102-42916098	+	77.2084988587469	83.2303026973941	62.5325723018249	42.5893663659765	35.4935555529928	32.2044537325266	-1.01656451962866	2.81056460123681e-05	9.85362690905944e-05	None	http://asia.ensembl.org/Homo_sapiens/Gene/Idhistory?g=ENSG00000231113
ENSG00000268565.1	antisense	chr19:4654976-4655536	-	51.1245465416027	65.6050621261812	64.6523205154461	21.2946831829883	35.4935555529928	24.8434357365205	-1.16236022608218	2.87435847822907e-05	0.000100740131640026	None	http://asia.ensembl.org/Homo_sapiens/Gene/Idhistory?g=ENSG00000268565
GALNT12	protein_coding	chr9:101569981-101612363	+	59.4714112830888	54.8340817771067	72.0714392631203	29.6273852980706	28.1860588214942	28.5239447345235	-1.10763163291892	2.91992281226264e-05	0.000102270687116707	polypeptide N-acetylgalactosaminyltransferase 12	http://www.ncbi.nlm.nih.gov/gene/?term=79695
SNCB	protein_coding	chr5:176047085-176057562	-	26.0839523171442	12.7293404125426	21.1974821362118	1.85171158112941	5.21964052249893	2.76038174850228	-2.63127013250228	3.01438252913504e-05	0.000105527816254971	synuclein beta	http://www.ncbi.nlm.nih.gov/gene/?term=6620
LINC00888	lncRNA	chr3:183165396-183173801	+	69.9049922099465	71.4801423165855	87.9695508652792	47.2186453188001	32.3617712394934	34.0447082315281	-1.00788272090925	3.0470506579703e-05	0.000106602355380885	long intergenic non-protein coding RNA 888	http://www.ncbi.nlm.nih.gov/gene/?term=100505687
HBB	protein_coding	chr11:5246696-5248301	-	0	0	0	12.0361252773412	11.4832091494977	5.52076349700456	5.67630242119746	3.06018878994301e-05	0.000107027328145675	hemoglobin subunit beta	http://www.ncbi.nlm.nih.gov/gene/?term=3043
LINC00887	lncRNA	chr3:194018988-194030593	-	15.6503713902865	17.6252405712129	22.2573562430224	0.925855790564707	1.04392810449979	5.52076349700456	-2.86172405437008	3.06942539281844e-05	0.000107315617489282	long intergenic non-protein coding RNA 887	http://www.ncbi.nlm.nih.gov/gene/?term=100131551
ZNRF2P2	misc_RNA	chr7:29724388-29725437	-	6.26014855611462	4.89590015867024	3.17962232043178	37.0342316225883	20.8785620899957	14.7220359920121	2.34077952036203	3.08334814351834e-05	0.000107767507928796	zinc and ring finger 2 pseudogene 2	http://www.ncbi.nlm.nih.gov/gene/?term=100271874
AMBP	protein_coding	chr9:116822407-116840752	-	19.8238037610296	12.7293404125426	18.0178598157801	2.77756737169412	1.04392810449979	1.84025449900152	-3.13630118625074	3.10371464533151e-05	0.00010837412922593	alpha-1-microglobulin/bikunin precursor	http://www.ncbi.nlm.nih.gov/gene/?term=259
ENSG00000271894.1	processed_transcript	chr2:56374765-56613306	+	20.8671618537154	22.5211407298831	19.0777339225907	48.1445011093648	40.7131960754917	63.4887802155524	1.288675489056	3.13216213198042e-05	0.000109314432138919	None	http://asia.ensembl.org/Homo_sapiens/Gene/Idhistory?g=ENSG00000271894
CTSW	protein_coding	chr11:65647284-65651212	+	16.6937294829723	16.6460605394788	16.9579857089695	2.77756737169412	0	2.76038174850228	-3.1370779544402	3.22405670830926e-05	0.000112394488217366	cathepsin W	http://www.ncbi.nlm.nih.gov/gene/?term=1521
FAM83A	protein_coding	chr8:124191287-124222319	+	29.2140265952015	45.0422814597662	19.0777339225907	0.925855790564707	5.21964052249893	0	-3.97726012859203	3.40257277603957e-05	0.000118350357427463	family with sequence similarity 83 member A	http://www.ncbi.nlm.nih.gov/gene/?term=84985
ENSG00000262877.3	lincRNA	chr17:79361930-79364056	-	20.8671618537154	24.4795007933512	27.5567267770754	6.48099053395295	3.13178431349936	7.36101799600607	-2.08441688302126	3.46359494314791e-05	0.000120317868723054	None	http://asia.ensembl.org/Homo_sapiens/Gene/Idhistory?g=ENSG00000262877
GLIS1	protein_coding	chr1:53971906-54199877	-	25.0405942244585	20.562780666415	26.4968526702648	9.25855790564707	3.13178431349936	3.68050899800304	-2.14841625758773	3.52206317829696e-05	0.000122250626146897	GLIS family zinc finger 1	http://www.ncbi.nlm.nih.gov/gene/?term=148979
DLX4	protein_coding	chr17:48046562-48052323	+	85.5553636002331	64.6258820944472	67.8319428358779	39.8117989942824	28.1860588214942	38.6453444790319	-1.02407926305621	3.552275276887e-05	0.000123279476190166	distal-less homeobox 4	http://www.ncbi.nlm.nih.gov/gene/?term=1748
CDK18	protein_coding	chr1:205473684-205501921	+	54.25462081966	58.7508019040429	64.6523205154461	31.4790968792	21.9224901944955	27.6038174850228	-1.12648740243452	3.56207698347268e-05	0.000123579927470302	cyclin dependent kinase 18	http://www.ncbi.nlm.nih.gov/gene/?term=5129
GNG3	protein_coding	chr11:62475066-62476678	+	50.0811884489169	35.2504811424257	50.8739571269084	16.6654042301647	18.7907058809962	18.4025449900152	-1.33716421324853	3.70309529417091e-05	0.000128245724473451	G protein subunit gamma 3	http://www.ncbi.nlm.nih.gov/gene/?term=2785
MIR6087	miRNA	chrX:108297772-108297820	+	32.3441008732588	42.1047413645641	28.616600883886	880.488856827037	405.044104545917	75.4504344590623	3.72262879584858	3.70958551822962e-05	0.000128449899316704	microRNA 6087	http://www.ncbi.nlm.nih.gov/gene/?term=102464835
ZNF204P	misc_RNA	chr6:27325602-27343153	-	35.4741751513162	24.4795007933512	39.2153419519919	14.8136926490353	10.4392810449979	3.68050899800304	-1.77815964119407	3.7264859006674e-05	0.00012899374271541	zinc finger protein 204, pseudogene	http://www.ncbi.nlm.nih.gov/gene/?term=7754
LINC00184	lncRNA	chr1:234765057-234770526	+	18.7804456683438	15.6668805077448	16.9579857089695	0.925855790564707	2.08785620899957	3.68050899800304	-2.93568994725723	3.74338517669877e-05	0.000129454242421859	long intergenic non-protein coding RNA 184	http://www.ncbi.nlm.nih.gov/gene/?term=100302691
TMEM130	protein_coding	chr7:98444111-98467673	-	19.8238037610296	20.562780666415	9.53886696129533	1.85171158112941	0	0	-4.70806426775441	3.79066659594331e-05	0.000131026401780086	transmembrane protein 130	http://www.ncbi.nlm.nih.gov/gene/?term=222865
OR51B5	protein_coding	chr11:5362113-5526882	-	26.0839523171442	21.5419606981491	18.0178598157801	52.7737800621883	64.7235424789868	40.4855989780334	1.26173802291477	3.82700091390086e-05	0.000132218841555116	olfactory receptor family 51 subfamily B member 5	http://www.ncbi.nlm.nih.gov/gene/?term=282763
CEACAM19	protein_coding	chr19:45174724-45187627	+	32.3441008732588	37.2088412058938	37.0955937383707	66.6616169206589	61.5917581654874	88.3322159520729	1.02475360848378	4.08357204227469e-05	0.000140722967634227	carcinoembryonic antigen related cell adhesion molecule 19	http://www.ncbi.nlm.nih.gov/gene/?term=56971
CYTH4	protein_coding	chr22:37678424-37711389	+	40.690965614745	40.146381301096	27.5567267770754	11.1102694867765	16.7028496719966	9.20127249500759	-1.56476887260846	4.11611877263721e-05	0.000141799306999942	cytohesin 4	http://www.ncbi.nlm.nih.gov/gene/?term=27128
CCL5	protein_coding	chr17:34198495-34207377	-	47.9944722635454	34.2713011106917	40.2752160588025	14.8136926490353	21.9224901944955	6.44089074650531	-1.52125980466634	4.33748561076847e-05	0.000149116169334074	C-C motif chemokine ligand 5	http://www.ncbi.nlm.nih.gov/gene/?term=6352
ENSG00000273428.1	lincRNA	chr22:30831531-30832234	+	15.6503713902865	8.81262028560643	23.317230349833	1.85171158112941	0	1.84025449900152	-3.64176831516312	4.34969629099909e-05	0.000149464587791251	None	http://asia.ensembl.org/Homo_sapiens/Gene/Idhistory?g=ENSG00000273428
DCN	protein_coding	chr12:91537054-91576901	-	0	4.89590015867024	0	19.4429716018589	17.7467777764964	13.8019087425114	3.32525652823749	4.51649939875258e-05	0.000154999026077305	decorin	http://www.ncbi.nlm.nih.gov/gene/?term=1634
TIMP3	protein_coding	chr22:33196802-33259028	+	2.08671618537154	3.91672012693619	3.17962232043178	24.9981063452471	19.834633985496	12.8817814930106	2.64481054480088	4.59156724485998e-05	0.000157425162680914	TIMP metallopeptidase inhibitor 3	http://www.ncbi.nlm.nih.gov/gene/?term=7078
KCTD4	protein_coding	chr13:45766988-45775175	-	14.6070132976008	18.6044206029469	23.317230349833	0.925855790564707	1.04392810449979	6.44089074650531	-2.71942663172311	4.75023897237757e-05	0.000162658785357254	potassium channel tetramerization domain containing 4	http://www.ncbi.nlm.nih.gov/gene/?term=386618
TMEM182	protein_coding	chr2:103353365-103434138	+	49.0378303562312	62.6675220309791	52.9937053405296	22.220538973553	21.9224901944955	29.4440719840243	-1.16026220240827	4.81734351238824e-05	0.000164773744841783	transmembrane protein 182	http://www.ncbi.nlm.nih.gov/gene/?term=130827
ENSG00000227751.1	antisense	chr1:17733256-17733878	+	12.5202971122292	14.6877004760107	14.8382374953483	39.8117989942824	38.6253398664921	35.8849627305296	1.4420381080842	4.94763415896973e-05	0.000169042862755056	None	http://asia.ensembl.org/Homo_sapiens/Gene/Idhistory?g=ENSG00000227751
IGFBP5	protein_coding	chr2:217536828-217560272	-	1.04335809268577	3.91672012693619	3.17962232043178	23.1463947641177	21.9224901944955	11.0415269940091	2.77263346343349	5.05396662600135e-05	0.000172484877739973	insulin like growth factor binding protein 5	http://www.ncbi.nlm.nih.gov/gene/?term=3488
SCARNA5	guide_RNA	chr2:234184372-234184649	+	5.21679046342885	5.87508019040429	6.35924464086355	28.7015295075059	28.1860588214942	16.5622904910137	2.07050192634107	5.11655514924873e-05	0.000174483093185621	small Cajal body-specific RNA 5	http://www.ncbi.nlm.nih.gov/gene/?term=677775
RN7SL1	SRP_RNA	chr14:50053298-50053596	+	571.760234791802	614.925059928982	738.732252446983	2077.6203940272	1655.66997373666	1002.01857470633	1.29830701720945	5.19583565542976e-05	0.000177019006557228	RNA, 7SL, cytoplasmic 1	http://www.ncbi.nlm.nih.gov/gene/?term=6029
ANO9	protein_coding	chr11:417930-442011	-	14.6070132976008	12.7293404125426	20.1376080294013	3.70342316225883	0	0.920127249500759	-3.31364910510707	5.28148904550522e-05	0.00017979537176188	anoctamin 9	http://www.ncbi.nlm.nih.gov/gene/?term=338440
CYP4F22	protein_coding	chr19:15619336-15663128	+	65.7315598392035	69.5217822531174	61.4726981950144	26.8498179263765	44.8889084934908	20.2427994890167	-1.11168651780879	5.30838560916547e-05	0.000180654055708168	cytochrome P450 family 4 subfamily F member 22	http://www.ncbi.nlm.nih.gov/gene/?term=126410
SESN3	protein_coding	chr11:94898677-94965705	-	20.8671618537154	27.4170408885533	25.4369785634542	2.77756737169412	12.5271372539974	0.920127249500759	-2.23465901654666	5.58198345145246e-05	0.000189725952087133	sestrin 3	http://www.ncbi.nlm.nih.gov/gene/?term=143686
ENSG00000271643.1	lincRNA	chr3:33837180-33838442	-	15.6503713902865	11.7501603808086	19.0777339225907	32.4049526697648	37.5814117619923	55.2076349700456	1.43710885944188	5.65806128433522e-05	0.000192190790598586	None	http://asia.ensembl.org/Homo_sapiens/Gene/Idhistory?g=ENSG00000271643
GPSM3	protein_coding	chr6:32158543-32163300	-	59.4714112830888	63.6467020627131	57.233201767772	2.77756737169412	7.30749673149851	19.3226722395159	-2.61166066879865	5.71345755322991e-05	0.000193950468567918	G protein signaling modulator 3	http://www.ncbi.nlm.nih.gov/gene/?term=63940
FRAT1	protein_coding	chr10:99079022-99081672	+	30.2573846878873	26.4378608568193	18.0178598157801	10.1844136962118	4.17571241799915	3.68050899800304	-2.04081792284241	5.71858477529013e-05	0.000194094015000419	FRAT1, WNT signaling pathway regulator	http://www.ncbi.nlm.nih.gov/gene/?term=10023
ENTPD8	protein_coding	chr9:140328816-140335901	-	15.6503713902865	20.562780666415	10.5987410681059	1.85171158112941	0	2.76038174850228	-3.30028927604485	5.84711040235663e-05	0.000198238243118668	ectonucleoside triphosphate diphosphohydrolase 8	http://www.ncbi.nlm.nih.gov/gene/?term=377841
SPARCL1	protein_coding	chr4:88394482-88450655	-	3.13007427805731	1.9583600634681	5.29937053405296	24.9981063452471	17.7467777764964	15.6421632415129	2.50504367077054	5.91365033349656e-05	0.000200305546814373	SPARC like 1	http://www.ncbi.nlm.nih.gov/gene/?term=8404
POU6F2	protein_coding	chr7:39017609-39504390	+	1.04335809268577	2.93754009520214	6.35924464086355	22.220538973553	19.834633985496	16.5622904910137	2.51066793502683	5.92745453215903e-05	0.000200741639847343	POU class 6 homeobox 2	http://www.ncbi.nlm.nih.gov/gene/?term=11281
SEMA6D	protein_coding	chr15:47476403-48066420	+	16.6937294829723	23.5003207616172	33.915971417939	7.40684632451766	6.26356862699872	4.6006362475038	-2.02022015843948	6.08768563783895e-05	0.000205909818003948	semaphorin 6D	http://www.ncbi.nlm.nih.gov/gene/?term=80031
IRAIN	lncRNA	chr15:99189092-99194450	-	8.34686474148615	9.79180031734048	7.41911874767415	37.0342316225883	26.0982026124947	23.9233084870197	1.76637505952966	6.11164388286234e-05	0.000206655460034168	IGF1R antisense imprinted non-protein coding RNA	http://www.ncbi.nlm.nih.gov/gene/?term=104472848
MCF2L2	protein_coding	chr3:182895792-183146057	-	27.12731040983	35.2504811424257	42.3949642724237	12.0361252773412	11.4832091494977	12.8817814930106	-1.52271119990154	6.19393943061764e-05	0.00020917619090266	MCF.2 cell line derived transforming sequence-like 2	http://www.ncbi.nlm.nih.gov/gene/?term=23101
GAPLINC	lncRNA	chr18:3466248-3478976	+	23.9972361317727	23.5003207616172	21.1974821362118	6.48099053395295	2.08785620899957	7.36101799600607	-2.08475200657696	6.21499162244782e-05	0.000209821536487766	gastric adenocarcinoma associated, positive CD44 regulator, long intergenic non-coding RNA	http://www.ncbi.nlm.nih.gov/gene/?term=100505592
DLX6	protein_coding	chr7:96635290-96640352	+	22.9538780390869	25.4586808250852	15.8981116021589	8.33270211508236	0	3.68050899800304	-2.38499054587765	6.31762336402991e-05	0.000213086609405131	distal-less homeobox 6	http://www.ncbi.nlm.nih.gov/gene/?term=1750
TEX19	protein_coding	chr17:80317123-80321652	+	15.6503713902865	17.6252405712129	15.8981116021589	43.5152221565412	37.5814117619923	43.2459807265357	1.33888508427942	6.35546280141725e-05	0.000214295967078696	testis expressed 19	http://www.ncbi.nlm.nih.gov/gene/?term=400629
ENSG00000268584.1	antisense	chr10:75385754-75386548	+	12.5202971122292	12.7293404125426	8.47899285448474	29.6273852980706	36.5374836574925	34.0447082315281	1.56522264988475	6.36343479021009e-05	0.000214464333700324	None	http://asia.ensembl.org/Homo_sapiens/Gene/Idhistory?g=ENSG00000268584
LOC100130238	lncRNA	chr12:132851977-132857486	+	16.6937294829723	13.7085204442767	14.8382374953483	1.85171158112941	2.08785620899957	0.920127249500759	-3.23230753651148	6.42846618789204e-05	0.000216554693790499	uncharacterized LOC100130238	http://www.ncbi.nlm.nih.gov/gene/?term=100130238
PCDH17	protein_coding	chr13:58205789-58303065	+	7.30350664880038	11.7501603808086	7.41911874767415	29.6273852980706	28.1860588214942	29.4440719840243	1.71391601017877	6.76094701158276e-05	0.000226976150839583	protocadherin 17	http://www.ncbi.nlm.nih.gov/gene/?term=27253
ATP6V1G2	protein_coding	chr6:31512228-31514625	-	41.7343237074308	35.2504811424257	32.8560973111284	14.8136926490353	16.7028496719966	8.28114524550683	-1.47417853298484	6.97419436760742e-05	0.000233588738128212	ATPase H+ transporting V1 subunit G2	http://www.ncbi.nlm.nih.gov/gene/?term=534
PAN3-AS1	lncRNA	chr13:28710980-28713311	-	35.4741751513162	28.3962209202874	12.7184892817271	72.2167516640472	69.9431830014857	41.4057262275342	1.25519726196377	7.07934837255255e-05	0.000236928919812729	PAN3 antisense RNA 1	http://www.ncbi.nlm.nih.gov/gene/?term=100288730
ZNF192P1	misc_RNA	chr6:28129539-28137373	+	67.818276024575	37.2088412058938	59.3529499813932	28.7015295075059	21.9224901944955	20.2427994890167	-1.20841739885289	7.24731346440884e-05	0.000242137619228509	zinc finger protein 192 pseudogene 1	http://www.ncbi.nlm.nih.gov/gene/?term=651302
IRF5	protein_coding	chr7:128577086-128590096	+	51.1245465416027	32.3129410472236	42.3949642724237	13.8878368584706	14.614993462997	20.2427994890167	-1.36183621388684	7.26042979213836e-05	0.000242500824973231	interferon regulatory factor 5	http://www.ncbi.nlm.nih.gov/gene/?term=3663
ENSG00000272374.1	lincRNA	chr6:35188147-35192407	-	21.9105199464012	23.5003207616172	29.6764749906966	50.9220684810589	59.5039019564879	53.367380471044	1.12514905347033	7.39302178557477e-05	0.000246738675167514	None	http://asia.ensembl.org/Homo_sapiens/Gene/Idhistory?g=ENSG00000272374
IGFLR1	protein_coding	chr19:36229702-36233351	-	40.690965614745	63.6467020627131	58.2930758745826	22.220538973553	18.7907058809962	30.3641992335251	-1.18284251427629	7.57784960285111e-05	0.000252439160119654	IGF like family receptor 1	http://www.ncbi.nlm.nih.gov/gene/?term=79713
SBK1	protein_coding	chr16:28303840-28335170	+	82.4252893221758	53.8549017453726	48.7542089132873	38.8859432037177	21.9224901944955	20.2427994890167	-1.1853686590342	7.71119042224417e-05	0.000256643625763442	SH3 domain binding kinase 1	http://www.ncbi.nlm.nih.gov/gene/?term=388228
CLEC2D	protein_coding	chr12:9822304-9852151	+	28.1706685025158	35.2504811424257	42.3949642724237	8.33270211508236	17.7467777764964	11.0415269940091	-1.52578541660985	7.83962673451922e-05	0.000260677243635491	C-type lectin domain family 2 member D	http://www.ncbi.nlm.nih.gov/gene/?term=29121
TSPAN1	protein_coding	chr1:46640749-46651634	+	55.2979789123458	47.9798215549683	44.5147124860449	22.220538973553	18.7907058809962	23.9233084870197	-1.18191315473313	7.84445599891251e-05	0.000260797675198569	tetraspanin 1	http://www.ncbi.nlm.nih.gov/gene/?term=10103
ENSG00000273102.1	lincRNA	chr21:35339403-35340874	-	29.2140265952015	23.5003207616172	34.9758455247496	10.1844136962118	5.21964052249893	11.0415269940091	-1.71163712910221	7.85045562511982e-05	0.000260956973688194	None	http://asia.ensembl.org/Homo_sapiens/Gene/Idhistory?g=ENSG00000273102
AFP	protein_coding	chr4:74301936-74321502	+	40.690965614745	32.3129410472236	23.317230349833	59.2547705961413	63.679614374487	74.5303072095615	1.03524625680578	8.39272688672946e-05	0.000278254644287577	alpha fetoprotein	http://www.ncbi.nlm.nih.gov/gene/?term=174
ANKRD18DP	misc_RNA	chr3:197784402-197807542	-	37.5608913366877	48.9590015867024	29.6764749906966	11.1102694867765	18.7907058809962	13.8019087425114	-1.42400472630647	8.58514281167756e-05	0.000284415774129195	ankyrin repeat domain 18D, pseudogene	http://www.ncbi.nlm.nih.gov/gene/?term=348840
RGAG4	protein_coding	chrX:71346960-71351751	-	62.6014855611462	57.7716218723088	56.1733276609614	35.1825200414589	24.0103464034951	24.8434357365205	-1.06650454059851	8.61934449793868e-05	0.00028550504701039	None	http://www.ncbi.nlm.nih.gov/gene/?term=RGAG4
FLRT3	protein_coding	chr20:14304639-14318313	-	21.9105199464012	15.6668805077448	11.6586151749165	39.8117989942824	36.5374836574925	48.7667442235402	1.34771950876392	8.80483418222591e-05	0.000291336425147181	fibronectin leucine rich transmembrane protein 3	http://www.ncbi.nlm.nih.gov/gene/?term=23767
HIST1H3H	protein_coding	chr6:27777842-27778314	+	40.690965614745	22.5211407298831	33.915971417939	74.9943190357413	53.2403333294891	71.7699254610592	1.05113964234734	8.84211944273634e-05	0.000292525317756326	histone cluster 1 H3 family member h	http://www.ncbi.nlm.nih.gov/gene/?term=8357
ZG16B	protein_coding	chr16:2880173-2882285	+	10.4335809268577	5.87508019040429	7.41911874767415	0	0	0	-5.48062940172174	8.97570247889339e-05	0.000296500380122249	zymogen granule protein 16B	http://www.ncbi.nlm.nih.gov/gene/?term=124220
HEY1	protein_coding	chr8:80676245-80680098	-	12.5202971122292	11.7501603808086	11.6586151749165	32.4049526697648	36.5374836574925	32.2044537325266	1.49159828931797	9.0622837706624e-05	0.000299213282553207	hes related family bHLH transcription factor with YRPW motif 1	http://www.ncbi.nlm.nih.gov/gene/?term=23462
LOC730069	pseudogene	chr2:233207739-233209421	+	29.2140265952015	23.5003207616172	43.4548383792343	58.3289148055766	69.9431830014857	69.0095437125569	1.04122403472346	9.07196278416401e-05	0.000299487079532237	nuclear receptor binding factor 2 pseudogene	http://www.ncbi.nlm.nih.gov/gene/?term=730069
C7orf31	protein_coding	chr7:25174316-25219817	-	47.9944722635454	46.0214614915002	50.8739571269084	24.9981063452471	24.0103464034951	13.8019087425114	-1.21056468283602	9.07341300184708e-05	0.000299489182212556	chromosome 7 open reading frame 31	http://www.ncbi.nlm.nih.gov/gene/?term=136895
ENSG00000223669.1	antisense	chr20:61363918-61366699	-	14.6070132976008	18.6044206029469	9.53886696129533	1.85171158112941	1.04392810449979	0.920127249500759	-3.48185501240633	9.20590712947349e-05	0.000303630468768709	None	http://asia.ensembl.org/Homo_sapiens/Gene/Idhistory?g=ENSG00000223669
ELOVL4	protein_coding	chr6:80624529-80657315	-	41.7343237074308	44.0631014280322	59.3529499813932	22.220538973553	19.834633985496	21.1629267385175	-1.19550326826192	9.54697814459286e-05	0.000314160158322983	ELOVL fatty acid elongase 4	http://www.ncbi.nlm.nih.gov/gene/?term=6785
ITGA11	protein_coding	chr15:68594042-68724492	-	11.4769390195435	17.6252405712129	16.9579857089695	3.70342316225883	1.04392810449979	0.920127249500759	-3.00542315188057	9.63643197507479e-05	0.000316862430600724	integrin subunit alpha 11	http://www.ncbi.nlm.nih.gov/gene/?term=22801
TMEM92-AS1	lncRNA	chr17:48358940-48365216	-	46.9511141708596	66.5842421579153	60.4128240882038	29.6273852980706	21.9224901944955	30.3641992335251	-1.08169666083109	9.8825521226498e-05	0.000324708131805956	TMEM92 antisense RNA 1	http://www.ncbi.nlm.nih.gov/gene/?term=103752589
ENSG00000223949.2	antisense	chr1:64571005-64636980	-	9.39022283417192	11.7501603808086	14.8382374953483	0	0	0.920127249500759	-5.12068126492111	9.88523393057723e-05	0.000324746848517822	None	http://asia.ensembl.org/Homo_sapiens/Gene/Idhistory?g=ENSG00000223949
ENSG00000272841.1	antisense	chr6:161411350-161413374	-	23.9972361317727	22.5211407298831	10.5987410681059	61.1064821772707	46.9767647024904	34.9648354810288	1.31972354687009	0.000100242213402739	0.000329112602143057	None	http://asia.ensembl.org/Homo_sapiens/Gene/Idhistory?g=ENSG00000272841
ENSG00000271020.1	lincRNA	chr3:33838641-33839173	-	8.34686474148615	7.83344025387238	8.47899285448474	34.2566642508942	19.834633985496	28.5239447345235	1.75095750048279	0.000104565302912152	0.000342733011062592	None	http://asia.ensembl.org/Homo_sapiens/Gene/Idhistory?g=ENSG00000271020
ROR1-AS1	lncRNA	chr1:64560125-64579474	-	14.6070132976008	11.7501603808086	15.8981116021589	0	1.04392810449979	2.76038174850228	-3.46034281137926	0.000104689569460468	0.000343088256766214	ROR1 antisense RNA 1	http://www.ncbi.nlm.nih.gov/gene/?term=101927034
FAM218A	protein_coding	chr4:165878100-165880273	+	10.4335809268577	20.562780666415	37.0955937383707	42.5893663659765	60.5478300609876	62.5686529660516	1.28540694331653	0.000106676609659773	0.000349339623228693	family with sequence similarity 218 member A	http://www.ncbi.nlm.nih.gov/gene/?term=152756
SH3TC1	protein_coding	chr4:8200971-8242830	+	16.6937294829723	23.5003207616172	6.35924464086355	1.85171158112941	3.13178431349936	0	-3.27050366649136	0.000106796919048553	0.000349676133310405	SH3 domain and tetratricopeptide repeats 1	http://www.ncbi.nlm.nih.gov/gene/?term=54436
PLAC1	protein_coding	chrX:133699873-133898352	-	8.34686474148615	8.81262028560643	5.29937053405296	25.9239621358118	29.229986925994	23.003181237519	1.79135272926645	0.000106867830081126	0.000349855278834847	placenta specific 1	http://www.ncbi.nlm.nih.gov/gene/?term=10761
CARD8-AS1	lncRNA	chr19:48758932-48761451	+	51.1245465416027	49.9381816184364	59.3529499813932	21.2946831829883	27.1421307169945	26.683690235522	-1.09604429758367	0.000109642819329024	0.000358396624925382	CARD8 antisense RNA 1	http://www.ncbi.nlm.nih.gov/gene/?term=100505812
ENSG00000269473.1	lincRNA	chr19:58951815-58957216	+	15.6503713902865	19.583600634681	11.6586151749165	41.6635105754118	36.5374836574925	40.4855989780334	1.33549133341449	0.00011399063794257	0.000371764725888495	None	http://asia.ensembl.org/Homo_sapiens/Gene/Idhistory?g=ENSG00000269473
DES	protein_coding	chr2:220283099-220291461	+	0	2.93754009520214	1.05987410681059	18.5171158112941	16.7028496719966	9.20127249500759	3.44028438130255	0.000115671280004888	0.00037696132288859	desmin	http://www.ncbi.nlm.nih.gov/gene/?term=1674
ENSG00000258929.2	lincRNA	chr14:50474052-50507947	-	28.1706685025158	21.5419606981491	29.6764749906966	9.25855790564707	6.26356862699872	8.28114524550683	-1.72748602715377	0.000122698712773999	0.000398780047535114	None	http://asia.ensembl.org/Homo_sapiens/Gene/Idhistory?g=ENSG00000258929
FLI1	protein_coding	chr11:128556430-128683162	+	15.6503713902865	16.6460605394788	13.7783633885377	0.925855790564707	5.21964052249893	0	-2.97872190643118	0.000122790750218009	0.000399019137160973	Fli-1 proto-oncogene, ETS transcription factor	http://www.ncbi.nlm.nih.gov/gene/?term=2313
ENSG00000270145.1	lincRNA	chr17:38459457-38460909	+	5.21679046342885	3.91672012693619	6.35924464086355	26.8498179263765	24.0103464034951	14.7220359920121	2.08582927465861	0.000123512353135385	0.000401303674447098	None	http://asia.ensembl.org/Homo_sapiens/Gene/Idhistory?g=ENSG00000270145
ENSG00000253636.1	antisense	chr8:73964413-73975296	+	36.5175332440019	32.3129410472236	40.2752160588025	9.25855790564707	10.4392810449979	20.2427994890167	-1.44019767680183	0.000125391840451238	0.000407104126521381	None	http://asia.ensembl.org/Homo_sapiens/Gene/Idhistory?g=ENSG00000253636
ASGR1	protein_coding	chr17:7076750-7082883	-	25.0405942244585	43.0839213962981	28.616600883886	16.6654042301647	9.39535294049808	4.6006362475038	-1.65939000210988	0.000125485747442125	0.000407347782499232	asialoglycoprotein receptor 1	http://www.ncbi.nlm.nih.gov/gene/?term=432
ENSG00000233559.1	lincRNA	chr7:130538479-130613408	+	12.5202971122292	9.79180031734048	13.7783633885377	28.7015295075059	43.844980388991	29.4440719840243	1.49692077935928	0.000126571583925946	0.000410625745389071	None	http://asia.ensembl.org/Homo_sapiens/Gene/Idhistory?g=ENSG00000233559
APOC1	protein_coding	chr19:45417504-45422606	+	52.1679046342885	52.8757217136386	65.7121946222567	29.6273852980706	27.1421307169945	25.7635629860213	-1.04723622512866	0.000126706948732016	0.000411003167534395	apolipoprotein C1	http://www.ncbi.nlm.nih.gov/gene/?term=341
ENSG00000259536.1	antisense	chr15:40780240-40850183	+	32.3441008732588	30.3545809837555	20.1376080294013	62.0323379678354	49.06462091149	62.5686529660516	1.06842533976501	0.000128348222731601	0.00041601464750939	None	http://asia.ensembl.org/Homo_sapiens/Gene/Idhistory?g=ENSG00000259536
EPHB3	protein_coding	chr3:184279587-184300196	+	21.9105199464012	16.6460605394788	14.8382374953483	0.925855790564707	6.26356862699872	2.76038174850228	-2.46065537909267	0.00013160001532886	0.00042604321509343	EPH receptor B3	http://www.ncbi.nlm.nih.gov/gene/?term=2049
ENSG00000261071.1	antisense	chr6:13614343-13615387	-	31.3007427805731	27.4170408885533	34.9758455247496	70.3650400829177	62.6356862699872	54.2875077205448	1.00164353678309	0.000132545344004705	0.000428910776105114	None	http://asia.ensembl.org/Homo_sapiens/Gene/Idhistory?g=ENSG00000261071
IGSF9	protein_coding	chr1:159896829-159915386	-	17.7370875756581	11.7501603808086	16.9579857089695	3.70342316225883	1.04392810449979	1.84025449900152	-2.79288167198151	0.000132729240153621	0.000429377203432411	immunoglobulin superfamily member 9	http://www.ncbi.nlm.nih.gov/gene/?term=57549
RAB27B	protein_coding	chr18:52495708-52562747	+	49.0378303562312	29.3754009520214	46.6344606996661	12.9619810679059	18.7907058809962	18.4025449900152	-1.31833828172952	0.000133092055839864	0.000430421980257682	RAB27B, member RAS oncogene family	http://www.ncbi.nlm.nih.gov/gene/?term=5874
CTU1	protein_coding	chr19:51600863-51611647	-	104.335809268577	122.397503966756	80.550432117605	452.743481586142	276.640947692444	185.865704399153	1.57411216611979	0.000133803645720312	0.00043252899544429	cytosolic thiouridylase subunit 1	http://www.ncbi.nlm.nih.gov/gene/?term=90353
FAM3C2	pseudogene	chrX:23093703-23095529	+	25.0405942244585	18.6044206029469	8.47899285448474	60.180626386706	39.6692679709919	34.9648354810288	1.36956231615273	0.000134450325549203	0.000434489382385217	FAM3C pseudogene	http://www.ncbi.nlm.nih.gov/gene/?term=286460
IGHG3	C_region	chr14:106232251-106237742	-	0	0	0	6.48099053395295	3.13178431349936	14.7220359920121	5.43307708284604	0.000134646295620336	0.000435057589438932	immunoglobulin heavy constant gamma 3 (G3m marker)	http://www.ncbi.nlm.nih.gov/gene/?term=3502
RAET1K	misc_RNA	chr6:150319155-150326280	-	26.0839523171442	36.2296611741598	36.0357196315601	10.1844136962118	12.5271372539974	12.8817814930106	-1.46903887892246	0.000143515027070741	0.000462606265442173	retinoic acid early transcript 1K pseudogene	http://www.ncbi.nlm.nih.gov/gene/?term=646024
ADAMTS6	protein_coding	chr5:64444563-64777747	-	23.9972361317727	28.3962209202874	26.4968526702648	54.6254916433177	64.7235424789868	46.9264897245387	1.07046022280002	0.000144448632313534	0.000465199114055814	ADAM metallopeptidase with thrombospondin type 1 motif 6	http://www.ncbi.nlm.nih.gov/gene/?term=11174
MIR4500HG	lncRNA	chr13:88096242-88323218	-	23.9972361317727	25.4586808250852	25.4369785634542	7.40684632451766	9.39535294049808	5.52076349700456	-1.75688074688183	0.000144915658811118	0.000466564052812662	MIR4500 host gene	http://www.ncbi.nlm.nih.gov/gene/?term=642345
DPPA3P1	pseudogene	chrX:103215901-103216962	-	33.3874589659446	28.3962209202874	33.915971417939	2.77756737169412	15.6589215674968	12.8817814930106	-1.62643515809663	0.000147857009686163	0.000475537732165147	developmental pluripotency associated 3 pseudogene 1	http://www.ncbi.nlm.nih.gov/gene/?term=728493
ENSG00000261663.1	antisense	chr16:2290488-2291819	+	13.563655204915	26.4378608568193	19.0777339225907	49.0703568999295	38.6253398664921	50.6069987225418	1.22437162725676	0.000148270196688414	0.000476582775069902	None	http://asia.ensembl.org/Homo_sapiens/Gene/Idhistory?g=ENSG00000261663
PAX8	protein_coding	chr2:113973574-114036498	-	33.3874589659446	26.4378608568193	28.616600883886	11.1102694867765	11.4832091494977	7.36101799600607	-1.56676608300138	0.000150589105019444	0.000483532729064962	paired box 8	http://www.ncbi.nlm.nih.gov/gene/?term=7849
ENSG00000260304.1	antisense	chr16:31193832-31194606	-	61.5581274684604	42.1047413645641	82.6701803312262	25.9239621358118	38.6253398664921	21.1629267385175	-1.12651439891823	0.000153379794309636	0.000491762439823087	None	http://asia.ensembl.org/Homo_sapiens/Gene/Idhistory?g=ENSG00000260304
C9orf172	protein_coding	chr9:139738867-139741797	+	36.5175332440019	26.4378608568193	15.8981116021589	85.1787327319531	56.3721176429885	40.4855989780334	1.20633805238172	0.000155534210826906	0.000498447916003142	chromosome 9 open reading frame 172	http://www.ncbi.nlm.nih.gov/gene/?term=389813
GJB2	protein_coding	chr13:20761602-20767114	-	20.8671618537154	25.4586808250852	21.1974821362118	7.40684632451766	4.17571241799915	6.44089074650531	-1.8953689447459	0.000155763105636942	0.000499033385013044	gap junction protein beta 2	http://www.ncbi.nlm.nih.gov/gene/?term=2706
SLC6A12	protein_coding	chr12:299243-323371	-	14.6070132976008	17.6252405712129	14.8382374953483	1.85171158112941	2.08785620899957	3.68050899800304	-2.6197527361725	0.000156660809704233	0.000501611842515776	solute carrier family 6 member 12	http://www.ncbi.nlm.nih.gov/gene/?term=6539
MYLK-AS1	lncRNA	chr3:123304360-123349668	+	21.9105199464012	26.4378608568193	13.7783633885377	47.2186453188001	54.2842614339889	41.4057262275342	1.19252960832996	0.000156917717208763	0.000502359966164115	MYLK antisense RNA 1	http://www.ncbi.nlm.nih.gov/gene/?term=100506826
MRPS18AP1	pseudogene	chr3:48297530-48298451	-	29.2140265952015	33.2921210789576	43.4548383792343	19.4429716018589	12.5271372539974	4.6006362475038	-1.53558510668983	0.000160744339963846	0.000513849007432156	mitochondrial ribosomal protein S18A pseudogene 1	http://www.ncbi.nlm.nih.gov/gene/?term=359761
RAB20	protein_coding	chr13:111175413-111214084	-	30.2573846878873	21.5419606981491	23.317230349833	5.55513474338824	9.39535294049808	7.36101799600607	-1.75979071220168	0.000160942280970679	0.0005143295264043	RAB20, member RAS oncogene family	http://www.ncbi.nlm.nih.gov/gene/?term=55647
CREB3L1	protein_coding	chr11:46299189-46342972	+	50.0811884489169	40.146381301096	39.2153419519919	17.5912600207294	21.9224901944955	16.5622904910137	-1.21229252902652	0.00016942221238085	0.000540230260913249	cAMP responsive element binding protein 3 like 1	http://www.ncbi.nlm.nih.gov/gene/?term=90993
SFTPA1	protein_coding	chr10:81370695-81375199	+	0	0	5.29937053405296	87.9563001036472	51.1524771204896	35.8849627305296	5.06237523428536	0.000169788648959451	0.00054123890459329	surfactant protein A1	http://www.ncbi.nlm.nih.gov/gene/?term=653509
MDGA2	protein_coding	chr14:47308826-48144157	-	7.30350664880038	10.7709803490745	11.6586151749165	35.1825200414589	24.0103464034951	29.4440719840243	1.57883097604661	0.00017176535866164	0.000547297794230923	MAM domain containing glycosylphosphatidylinositol anchor 2	http://www.ncbi.nlm.nih.gov/gene/?term=161357
ENSG00000259436.1	antisense	chr19:42656721-42661675	+	28.1706685025158	16.6460605394788	11.6586151749165	3.70342316225883	3.13178431349936	4.6006362475038	-2.29648072546479	0.000171845374892671	0.00054747199080851	None	http://asia.ensembl.org/Homo_sapiens/Gene/Idhistory?g=ENSG00000259436
CLIP1-AS1	lncRNA	chr12:122880089-122884491	+	3.13007427805731	1.9583600634681	1.05987410681059	12.0361252773412	21.9224901944955	11.9616542435099	2.89131977597249	0.000174103708407679	0.000554257936861588	CLIP1 antisense RNA 1	http://www.ncbi.nlm.nih.gov/gene/?term=100507066
TBX20	protein_coding	chr7:35242042-35293711	-	37.5608913366877	70.5009622848514	59.3529499813932	28.7015295075059	21.9224901944955	26.683690235522	-1.11285170282112	0.00017485096643723	0.000556472797265973	T-box 20	http://www.ncbi.nlm.nih.gov/gene/?term=57057
SHROOM3	protein_coding	chr4:77356253-77704406	+	39.6476075220592	51.8965416819045	36.0357196315601	22.220538973553	12.5271372539974	18.4025449900152	-1.25659777454286	0.000175278993256567	0.000557752836526495	shroom family member 3	http://www.ncbi.nlm.nih.gov/gene/?term=57619
HLA-DMA	protein_coding	chr6:32916391-32920899	-	18.7804456683438	29.3754009520214	28.616600883886	9.25855790564707	4.17571241799915	9.20127249500759	-1.74684230473993	0.000187636237016694	0.000595583059450491	major histocompatibility complex, class II, DM alpha	http://www.ncbi.nlm.nih.gov/gene/?term=3108
ATP2C2	protein_coding	chr16:84402129-84497793	+	36.5175332440019	38.1880212376279	34.9758455247496	15.7395484396	15.6589215674968	12.8817814930106	-1.3116068450825	0.00019073546869381	0.000604975935945125	ATPase secretory pathway Ca2+ transporting 2	http://www.ncbi.nlm.nih.gov/gene/?term=9914
LOC729654	pseudogene	chr19:16018577-16022949	-	15.6503713902865	19.583600634681	20.1376080294013	0.925855790564707	6.26356862699872	4.6006362475038	-2.25525341635422	0.000190796421663588	0.000605080415200924	inositol polyphosphate multikinase pseudogene	http://www.ncbi.nlm.nih.gov/gene/?term=729654
CRISPLD1	protein_coding	chr8:75896708-75946793	+	21.9105199464012	16.6460605394788	19.0777339225907	4.62927895282354	5.21964052249893	3.68050899800304	-2.09602665088808	0.00019493585252677	0.000617663842537514	cysteine rich secretory protein LCCL domain containing 1	http://www.ncbi.nlm.nih.gov/gene/?term=83690
ABCC9	protein_coding	chr12:21950323-22089628	-	0	0	0	6.48099053395295	12.5271372539974	3.68050899800304	5.31371442209422	0.000195235294471827	0.000618431201142611	ATP binding cassette subfamily C member 9	http://www.ncbi.nlm.nih.gov/gene/?term=10060
RPS6KA2	protein_coding	chr6:166822852-167276039	-	57.3846950977173	49.9381816184364	43.4548383792343	27.7756737169412	26.0982026124947	15.6421632415129	-1.12181062087726	0.000205957086323804	0.000650866578579982	ribosomal protein S6 kinase A2	http://www.ncbi.nlm.nih.gov/gene/?term=6196
SLC2A4	protein_coding	chr17:7185054-7191367	+	49.0378303562312	40.146381301096	42.3949642724237	19.4429716018589	17.7467777764964	21.1629267385175	-1.16903936886364	0.000206627310433359	0.000652793609091787	solute carrier family 2 member 4	http://www.ncbi.nlm.nih.gov/gene/?term=6517
CPN2	protein_coding	chr3:194060494-194072057	-	19.8238037610296	8.81262028560643	16.9579857089695	2.77756737169412	3.13178431349936	0.920127249500759	-2.75208440955782	0.000207323050197698	0.00065489585906263	carboxypeptidase N subunit 2	http://www.ncbi.nlm.nih.gov/gene/?term=1370
ENSG00000261051.1	sense_overlapping	chr3:145777372-145779466	-	18.7804456683438	25.4586808250852	22.2573562430224	5.55513474338824	8.35142483599829	4.6006362475038	-1.86077864049511	0.000219361404154964	0.000691809947400674	None	http://asia.ensembl.org/Homo_sapiens/Gene/Idhistory?g=ENSG00000261051
ARMC3	protein_coding	chr10:23216953-23327452	+	1.04335809268577	2.93754009520214	8.47899285448474	17.5912600207294	12.5271372539974	30.3641992335251	2.29658901265241	0.000219571365702113	0.000692371021776006	armadillo repeat containing 3	http://www.ncbi.nlm.nih.gov/gene/?term=219681
RCOR2	protein_coding	chr11:63678693-63684316	-	63.6448436538319	49.9381816184364	47.6943348064767	19.4429716018589	18.7907058809962	35.8849627305296	-1.11341015667131	0.00021977607037815	0.000692915358366377	REST corepressor 2	http://www.ncbi.nlm.nih.gov/gene/?term=283248
PRSS36	protein_coding	chr16:31150247-31161415	-	16.6937294829723	20.562780666415	25.4369785634542	2.77756737169412	1.04392810449979	10.1213997445084	-2.13793722179372	0.000224121899938546	0.000706101668417824	protease, serine 36	http://www.ncbi.nlm.nih.gov/gene/?term=146547
ENSG00000266939.1	antisense	chr19:615886-617159	-	6.26014855611462	5.87508019040429	7.41911874767415	35.1825200414589	25.0542745079949	12.8817814930106	1.90440708659968	0.00022418568424166	0.000706199617853266	None	http://asia.ensembl.org/Homo_sapiens/Gene/Idhistory?g=ENSG00000266939
NINJ2	protein_coding	chr12:673462-772907	-	18.7804456683438	23.5003207616172	4.23949642724237	2.77756737169412	0	2.76038174850228	-3.03435707016472	0.000229871165633476	0.000723476202489157	ninjurin 2	http://www.ncbi.nlm.nih.gov/gene/?term=4815
OSCAR	protein_coding	chr19:54597933-54605994	-	19.8238037610296	45.0422814597662	24.3771044566436	8.33270211508236	7.30749673149851	12.8817814930106	-1.64278408219234	0.000231078412653914	0.000726958012427109	osteoclast associated, immunoglobulin-like receptor	http://www.ncbi.nlm.nih.gov/gene/?term=126014
WWTR1-AS1	lncRNA	chr3:149375997-149379151	+	18.7804456683438	10.7709803490745	10.5987410681059	32.4049526697648	42.8010522844913	30.3641992335251	1.39284481605532	0.000234159695633504	0.000736437015970253	WWTR1 antisense RNA 1	http://www.ncbi.nlm.nih.gov/gene/?term=100128025
CTRL	protein_coding	chr16:67963473-67965778	-	46.9511141708596	38.1880212376279	34.9758455247496	11.1102694867765	18.7907058809962	20.2427994890167	-1.2638253924695	0.000235906853107241	0.000741284263473438	chymotrypsin like	http://www.ncbi.nlm.nih.gov/gene/?term=1506
ENSG00000260877.1	lincRNA	chr11:69186231-69187279	+	11.4769390195435	11.7501603808086	13.7783633885377	1.85171158112941	1.04392810449979	0	-3.68157756863287	0.000237701177063372	0.000746705268261903	None	http://asia.ensembl.org/Homo_sapiens/Gene/Idhistory?g=ENSG00000260877
ATE1-AS1	lncRNA	chr10:123687827-123711480	+	5.21679046342885	1.9583600634681	3.17962232043178	23.1463947641177	18.7907058809962	11.0415269940091	2.3626738495467	0.000244725068283359	0.000767541959477355	ATE1 antisense RNA 1	http://www.ncbi.nlm.nih.gov/gene/?term=100130887
HRK	protein_coding	chr12:117298225-117319232	-	23.9972361317727	24.4795007933512	18.0178598157801	49.0703568999295	50.1085490159898	44.1661079760364	1.10429841434795	0.000246494199659764	0.000772641809991423	harakiri, BCL2 interacting protein	http://www.ncbi.nlm.nih.gov/gene/?term=8739
ENSG00000236537.1	lincRNA	chr6:158703295-158733390	+	23.9972361317727	26.4378608568193	26.4968526702648	43.5152221565412	54.2842614339889	61.6485257165509	1.05074698747353	0.000248172473215436	0.000777789527198696	None	http://asia.ensembl.org/Homo_sapiens/Gene/Idhistory?g=ENSG00000236537
PSD2	protein_coding	chr5:139175406-139224048	+	19.8238037610296	25.4586808250852	13.7783633885377	4.62927895282354	4.17571241799915	5.52076349700456	-2.04232875519764	0.000250420821679551	0.000783926050475117	pleckstrin and Sec7 domain containing 2	http://www.ncbi.nlm.nih.gov/gene/?term=84249
ENO1P4	pseudogene	chr2:202487540-202487978	-	15.6503713902865	17.6252405712129	26.4968526702648	3.70342316225883	7.30749673149851	3.68050899800304	-2.04188446137579	0.000253577935173712	0.000793119519222731	enolase 1 pseudogene 4	http://www.ncbi.nlm.nih.gov/gene/?term=100885799
CALM2P2	pseudogene	chr10:71923408-71924497	+	41.7343237074308	35.2504811424257	43.4548383792343	15.7395484396	18.7907058809962	17.4824177405144	-1.21247429542811	0.00025473677157362	0.000796398070052135	calmodulin 2 pseudogene 2	http://www.ncbi.nlm.nih.gov/gene/?term=806
ENSG00000215458.4	antisense	chr21:45225639-45230242	-	21.9105199464012	22.5211407298831	22.2573562430224	53.699635852753	53.2403333294891	37.7252172295311	1.11448976790877	0.000255956771491346	0.000799864910910455	None	http://asia.ensembl.org/Homo_sapiens/Gene/Idhistory?g=ENSG00000215458
BPIFB1	protein_coding	chr20:31870941-31897684	+	0	2.93754009520214	1.05987410681059	11.1102694867765	20.8785620899957	9.20127249500759	3.32572459635246	0.000256141755431046	0.000800327197643656	BPI fold containing family B member 1	http://www.ncbi.nlm.nih.gov/gene/?term=92747
ENSG00000259985.1	antisense	chr18:29265618-29266786	+	25.0405942244585	47.9798215549683	44.5147124860449	18.5171158112941	16.7028496719966	11.9616542435099	-1.32111550301668	0.000260599423485654	0.00081390219018076	None	http://asia.ensembl.org/Homo_sapiens/Gene/Idhistory?g=ENSG00000259985
KRT81	protein_coding	chr12:52679697-52685299	-	17.7370875756581	11.7501603808086	22.2573562430224	2.77756737169412	0	6.44089074650531	-2.4445085084181	0.000261132682138257	0.000815449751942513	keratin 81	http://www.ncbi.nlm.nih.gov/gene/?term=3887
ENSG00000271912.1	lincRNA	chr8:144683416-144685394	+	49.0378303562312	44.0631014280322	40.2752160588025	12.0361252773412	24.0103464034951	23.003181237519	-1.18240431925783	0.000263149818425667	0.000821158573212569	None	http://asia.ensembl.org/Homo_sapiens/Gene/Idhistory?g=ENSG00000271912
ABLIM2	protein_coding	chr4:7967037-8160559	-	8.34686474148615	13.7085204442767	8.47899285448474	0	1.04392810449979	0	-4.88811840632491	0.000266988992647685	0.000832746749656166	actin binding LIM protein family member 2	http://www.ncbi.nlm.nih.gov/gene/?term=84448
ENSG00000259438.1	lincRNA	chr15:52303196-52311292	-	4.17343237074308	3.91672012693619	3.17962232043178	16.6654042301647	13.5710653584972	23.003181237519	2.24309040176474	0.000267183470192961	0.000833140314157351	None	http://asia.ensembl.org/Homo_sapiens/Gene/Idhistory?g=ENSG00000259438
SERPINE2	protein_coding	chr2:224839765-224904036	-	25.0405942244585	24.4795007933512	23.317230349833	3.70342316225883	8.35142483599829	10.1213997445084	-1.71989009139948	0.000274907874483631	0.00085574435636928	serpin family E member 2	http://www.ncbi.nlm.nih.gov/gene/?term=5270
LLGL2	protein_coding	chr17:73521783-73571290	+	2.08671618537154	6.85426022213834	4.23949642724237	24.0722505546824	13.5710653584972	20.2427994890167	2.12842557082101	0.00027826875735903	0.000865333308228482	LLGL2, scribble cell polarity complex component	http://www.ncbi.nlm.nih.gov/gene/?term=3993
TLE6	protein_coding	chr19:2977531-2995182	+	32.3441008732588	43.0839213962981	31.7962232043178	7.40684632451766	10.4392810449979	22.0830539880182	-1.4195796321186	0.000283654351514651	0.000881573236362082	transducin like enhancer of split 6	http://www.ncbi.nlm.nih.gov/gene/?term=79816
FAM19A3	protein_coding	chr1:113263189-113269857	+	8.34686474148615	14.6877004760107	13.7783633885377	0	0	1.84025449900152	-4.26929453171725	0.000284214923276251	0.000883188367539493	family with sequence similarity 19 member A3, C-C motif chemokine like	http://www.ncbi.nlm.nih.gov/gene/?term=284467
ARL14	protein_coding	chr3:160394948-160396236	+	14.6070132976008	29.3754009520214	30.7363490975072	56.4772032244471	56.3721176429885	46.006362475038	1.08474011224904	0.000288345515202927	0.000895637493296407	ADP ribosylation factor like GTPase 14	http://www.ncbi.nlm.nih.gov/gene/?term=80117
ENSG00000254887.1	antisense	chr19:42638656-42641239	+	32.3441008732588	22.5211407298831	15.8981116021589	2.77756737169412	12.5271372539974	3.68050899800304	-1.93316027735733	0.000289414412691959	0.000898440832731577	None	http://asia.ensembl.org/Homo_sapiens/Gene/Idhistory?g=ENSG00000254887
IL16	protein_coding	chr15:81489219-81605104	+	12.5202971122292	14.6877004760107	14.8382374953483	35.1825200414589	33.4056993439932	35.8849627305296	1.31338461382288	0.000290859822299785	0.000902668414033816	interleukin 16	http://www.ncbi.nlm.nih.gov/gene/?term=3603
KCNJ4	protein_coding	chr22:38822332-38851205	-	8.34686474148615	16.6460605394788	16.9579857089695	3.70342316225883	1.04392810449979	0.920127249500759	-2.87129239510373	0.000296181934682148	0.000918393595913637	potassium voltage-gated channel subfamily J member 4	http://www.ncbi.nlm.nih.gov/gene/?term=3761
TAS2R20	protein_coding	chr12:11148561-11150903	-	46.9511141708596	43.0839213962981	39.2153419519919	13.8878368584706	22.9664182989953	21.1629267385175	-1.1618777281676	0.000304071061800676	0.000941504434474571	taste 2 receptor member 20	http://www.ncbi.nlm.nih.gov/gene/?term=259295
ACBD7	protein_coding	chr10:15117474-15130775	-	53.2112627269742	80.2927626021919	49.8140830200978	33.3308084603295	37.5814117619923	17.4824177405144	-1.06367187391487	0.000304231664335803	0.000941866697671399	acyl-CoA binding domain containing 7	http://www.ncbi.nlm.nih.gov/gene/?term=414149
ENSG00000273443.1	lincRNA	chr1:997588-998668	-	35.4741751513162	39.1672012693619	48.7542089132873	21.2946831829883	17.7467777764964	14.7220359920121	-1.19747701743218	0.000305386398018647	0.000945306133161763	None	http://asia.ensembl.org/Homo_sapiens/Gene/Idhistory?g=ENSG00000273443
WBSCR28	protein_coding	chr7:73275489-73280223	+	11.4769390195435	1.9583600634681	7.41911874767415	0	0	0	-5.29111275390183	0.000309621089439479	0.000957590998266431	None	http://www.ncbi.nlm.nih.gov/gene/?term=WBSCR28
PIGAP1	pseudogene	chr12:100972412-100976450	+	25.0405942244585	27.4170408885533	33.915971417939	9.25855790564707	12.5271372539974	9.20127249500759	-1.48562658314464	0.000315412234133984	0.00097480387141137	phosphatidylinositol glycan anchor biosynthesis class A pseudogene 1	http://www.ncbi.nlm.nih.gov/gene/?term=5278
MOXD1	protein_coding	chr6:132617194-132722673	-	3.13007427805731	3.91672012693619	2.11974821362118	13.8878368584706	16.7028496719966	17.4824177405144	2.38198081321039	0.000319632310856194	0.000987422470608379	monooxygenase DBH like 1	http://www.ncbi.nlm.nih.gov/gene/?term=26002
ENSG00000273132.1	antisense	chr6:150173598-150174328	+	25.0405942244585	34.2713011106917	19.0777339225907	8.33270211508236	11.4832091494977	5.52076349700456	-1.64668362178504	0.000320422184311245	0.000989438053055453	None	http://asia.ensembl.org/Homo_sapiens/Gene/Idhistory?g=ENSG00000273132
LOC105376382	lncRNA	chr10:5636947-5638081	-	21.9105199464012	20.562780666415	18.0178598157801	10.1844136962118	1.04392810449979	2.76038174850228	-2.08561775922455	0.000321952482089571	0.000993879321585641	uncharacterized LOC105376382	http://www.ncbi.nlm.nih.gov/gene/?term=105376382
RPS18P9	misc_RNA	chr6:149914752-149915738	+	56.3413370050315	39.1672012693619	43.4548383792343	11.1102694867765	28.1860588214942	22.0830539880182	-1.18865924241352	0.000327176532129582	0.00100870869169269	ribosomal protein S18 pseudogene 9	http://www.ncbi.nlm.nih.gov/gene/?term=645958
LINC01910	lncRNA	chr18:68047376-68051827	-	4.17343237074308	4.89590015867024	8.47899285448474	17.5912600207294	20.8785620899957	25.7635629860213	1.87831209356305	0.000328553754208141	0.00101252120001368	long intergenic non-protein coding RNA 1910	http://www.ncbi.nlm.nih.gov/gene/?term=101060542
ENSG00000240666.1	antisense	chr3:154876530-154901074	-	35.4741751513162	32.3129410472236	31.7962232043178	10.1844136962118	14.614993462997	14.7220359920121	-1.33666300372289	0.000332582005157794	0.00102420463521647	None	http://asia.ensembl.org/Homo_sapiens/Gene/Idhistory?g=ENSG00000240666
NNAT	protein_coding	chr20:36149608-36152092	+	36.5175332440019	52.8757217136386	33.915971417939	19.4429716018589	15.6589215674968	18.4025449900152	-1.20429450084793	0.000335488242815831	0.00103241858453084	neuronatin	http://www.ncbi.nlm.nih.gov/gene/?term=4826
ENSG00000232586.1	antisense	chr1:180918835-180924023	-	13.563655204915	10.7709803490745	20.1376080294013	37.960087413153	31.3178431349936	39.5654717285326	1.3008649672421	0.000336673755210393	0.00103591924680121	None	http://asia.ensembl.org/Homo_sapiens/Gene/Idhistory?g=ENSG00000232586
FOSB	protein_coding	chr19:45971253-45978437	+	14.6070132976008	5.87508019040429	9.53886696129533	30.5532410886353	18.7907058809962	39.5654717285326	1.58039807519757	0.000348062123956785	0.00106928486381262	FosB proto-oncogene, AP-1 transcription factor subunit	http://www.ncbi.nlm.nih.gov/gene/?term=2354
ID4	protein_coding	chr6:19837601-19842431	+	9.39022283417192	8.81262028560643	5.29937053405296	22.220538973553	28.1860588214942	23.9233084870197	1.65416158969441	0.000350549127407659	0.00107661896089939	inhibitor of DNA binding 4, HLH protein	http://www.ncbi.nlm.nih.gov/gene/?term=3400
ENSG00000260006.1	lincRNA	chr2:201689396-201692061	+	39.6476075220592	23.5003207616172	28.616600883886	12.0361252773412	12.5271372539974	9.20127249500759	-1.44422508661555	0.000357481091446084	0.00109650547788063	None	http://asia.ensembl.org/Homo_sapiens/Gene/Idhistory?g=ENSG00000260006
SYTL2	protein_coding	chr11:85405264-85522202	-	47.9944722635454	35.2504811424257	56.1733276609614	22.220538973553	17.7467777764964	23.9233084870197	-1.11695405622574	0.000361970779408683	0.0011096464426948	synaptotagmin like 2	http://www.ncbi.nlm.nih.gov/gene/?term=54843
LOC254896	lncRNA	chr8:22941868-22961071	+	14.6070132976008	19.583600634681	11.6586151749165	3.70342316225883	2.08785620899957	2.76038174850228	-2.41523985669981	0.000366389418304139	0.00112271406374938	uncharacterized LOC254896	http://www.ncbi.nlm.nih.gov/gene/?term=254896
LOC101927787	lncRNA	chr1:234782035-234796670	+	21.9105199464012	20.562780666415	19.0777339225907	5.55513474338824	5.21964052249893	6.44089074650531	-1.834586177804	0.000375025374461144	0.00114754895712717	uncharacterized LOC101927787	http://www.ncbi.nlm.nih.gov/gene/?term=101927787
CA7	protein_coding	chr16:66878282-66888050	+	29.2140265952015	15.6668805077448	23.317230349833	7.40684632451766	7.30749673149851	5.52076349700456	-1.75283273560131	0.000397252697595156	0.00121264249124581	carbonic anhydrase 7	http://www.ncbi.nlm.nih.gov/gene/?term=766
MUC5B	protein_coding	chr11:1244295-1283406	+	3.13007427805731	2.93754009520214	3.17962232043178	15.7395484396	19.834633985496	11.9616542435099	2.35805141167959	0.000402680130870728	0.00122816871318946	mucin 5B, oligomeric mucus/gel-forming	http://www.ncbi.nlm.nih.gov/gene/?term=727897
ENSG00000222043.2	antisense	chr2:178129087-178130243	+	0	0.979180031734048	0	16.6654042301647	8.35142483599829	5.52076349700456	4.79251098421471	0.000403602250567969	0.00123063362680239	None	http://asia.ensembl.org/Homo_sapiens/Gene/Idhistory?g=ENSG00000222043
ADGRF5	protein_coding	chr6:46820242-46922675	-	0	0	2.11974821362118	14.8136926490353	9.39535294049808	11.9616542435099	4.1374037545255	0.000406624555248546	0.00123879977339472	adhesion G protein-coupled receptor F5	http://www.ncbi.nlm.nih.gov/gene/?term=221395
SLIT2	protein_coding	chr4:20253528-20622184	+	5.21679046342885	9.79180031734048	12.7184892817271	21.2946831829883	30.2739150304938	30.3641992335251	1.56171780930908	0.000409461950056852	0.00124709223367569	slit guidance ligand 2	http://www.ncbi.nlm.nih.gov/gene/?term=9353
UQCRFS1P1	pseudogene	chr22:40271300-40272312	+	8.34686474148615	2.93754009520214	6.35924464086355	137.026657003577	84.5581764644827	10.1213997445084	3.7180688628125	0.00041418313320611	0.00126022759223158	ubiquinol-cytochrome c reductase, Rieske iron-sulfur polypeptide 1 pseudogene 1	http://www.ncbi.nlm.nih.gov/gene/?term=100128525
ENSG00000248774.1	antisense	chr4:174243357-174250845	-	49.0378303562312	51.8965416819045	54.0535794473402	19.4429716018589	35.4935555529928	21.1629267385175	-1.03872805706215	0.000414489801698636	0.00126098305868881	None	http://asia.ensembl.org/Homo_sapiens/Gene/Idhistory?g=ENSG00000248774
HMGB1P3	pseudogene	chr2:231379639-231380801	+	53.2112627269742	52.8757217136386	44.5147124860449	15.7395484396	31.3178431349936	25.7635629860213	-1.05808673198653	0.000423467417873091	0.00128630238026421	high mobility group box 1 pseudogene 3	http://www.ncbi.nlm.nih.gov/gene/?term=10356
ENSG00000273071.1	processed_transcript	chr1:146644765-146724314	+	12.5202971122292	16.6460605394788	13.7783633885377	38.8859432037177	36.5374836574925	29.4440719840243	1.28365473745365	0.000424306096028676	0.00128848751219168	None	http://asia.ensembl.org/Homo_sapiens/Gene/Idhistory?g=ENSG00000273071
HSPB8	protein_coding	chr12:119616595-119632551	+	0	0	0	10.1844136962118	3.13178431349936	6.44089074650531	5.13108271834011	0.000432789108716506	0.00131240274438811	heat shock protein family B (small) member 8	http://www.ncbi.nlm.nih.gov/gene/?term=26353
ENSG00000224738.1	antisense	chr17:57183959-57195628	+	27.12731040983	18.6044206029469	16.9579857089695	64.8099053395295	56.3721176429885	25.7635629860213	1.22715796299643	0.000439109069408242	0.00133044689286268	None	http://asia.ensembl.org/Homo_sapiens/Gene/Idhistory?g=ENSG00000224738
FAM86HP	misc_RNA	chr3:129816625-129830276	-	20.8671618537154	20.562780666415	23.317230349833	40.7376547848471	53.2403333294891	43.2459807265357	1.08112509430848	0.000439410847885121	0.00133117451813725	family with sequence similarity 86, member A pseudogene	http://www.ncbi.nlm.nih.gov/gene/?term=729375
HLA-F	protein_coding	chr6:29691117-29695073	+	43.8210398928023	47.0006415232343	45.5745865928555	23.1463947641177	22.9664182989953	19.3226722395159	-1.06202396501157	0.000443166991761534	0.00134142475084769	major histocompatibility complex, class I, F	http://www.ncbi.nlm.nih.gov/gene/?term=3134
IGFBP7	protein_coding	chr4:57897237-57976551	-	0	1.9583600634681	1.05987410681059	11.1102694867765	15.6589215674968	9.20127249500759	3.54560773218137	0.000445530411865784	0.00134838964499102	insulin like growth factor binding protein 7	http://www.ncbi.nlm.nih.gov/gene/?term=3490
SLC40A1	protein_coding	chr2:190425316-190445537	-	1.04335809268577	0	1.05987410681059	12.0361252773412	20.8785620899957	4.6006362475038	4.17692505261256	0.000457494309233451	0.00138208071041154	solute carrier family 40 member 1	http://www.ncbi.nlm.nih.gov/gene/?term=30061
TACR1	protein_coding	chr2:75273590-75426645	-	6.26014855611462	3.91672012693619	1.05987410681059	12.0361252773412	20.8785620899957	19.3226722395159	2.20866722226358	0.000458175375615093	0.00138394463897161	tachykinin receptor 1	http://www.ncbi.nlm.nih.gov/gene/?term=6869
CIDEA	protein_coding	chr18:12254318-12277594	+	6.26014855611462	6.85426022213834	5.29937053405296	0	0	0	-5.11807054777842	0.00045855007521248	0.00138488277748736	cell death-inducing DFFA-like effector a	http://www.ncbi.nlm.nih.gov/gene/?term=1149
ECM1	protein_coding	chr1:150480487-150486265	+	77.2084988587469	58.7508019040429	60.4128240882038	29.6273852980706	6.26356862699872	14.7220359920121	-1.94737491061033	0.00046197338431818	0.00139424690530567	extracellular matrix protein 1	http://www.ncbi.nlm.nih.gov/gene/?term=1893
AGAP2-AS1	lncRNA	chr12:58120023-58122139	+	4.17343237074308	6.85426022213834	7.41911874767415	0	0	0	-5.11992686036073	0.000474767516657505	0.001431069215293	AGAP2 antisense RNA 1	http://www.ncbi.nlm.nih.gov/gene/?term=100130776
HIST1H1D	protein_coding	chr6:26234440-26235216	-	4.17343237074308	4.89590015867024	1.05987410681059	19.4429716018589	11.4832091494977	18.4025449900152	2.27625042532489	0.000474770462814336	0.001431069215293	histone cluster 1 H1 family member d	http://www.ncbi.nlm.nih.gov/gene/?term=3007
F2RL2	protein_coding	chr5:75911307-75919259	-	36.5175332440019	43.0839213962981	41.3350901656131	20.3688273924236	21.9224901944955	11.9616542435099	-1.16468765871343	0.000498812449819667	0.00150060569862184	coagulation factor II thrombin receptor like 2	http://www.ncbi.nlm.nih.gov/gene/?term=2151
C7orf61	protein_coding	chr7:100054238-100061894	-	47.9944722635454	38.1880212376279	52.9937053405296	25.9239621358118	16.7028496719966	23.003181237519	-1.07444863261291	0.000499102002357799	0.00150105865370767	chromosome 7 open reading frame 61	http://www.ncbi.nlm.nih.gov/gene/?term=402573
TRO	protein_coding	chrX:54946996-54957864	+	14.6070132976008	12.7293404125426	6.35924464086355	0	1.04392810449979	0.920127249500759	-4.13137920516905	0.000499051827828316	0.00150105865370767	trophinin	http://www.ncbi.nlm.nih.gov/gene/?term=7216
DAW1	protein_coding	chr2:228736092-228789060	+	4.17343237074308	23.5003207616172	16.9579857089695	39.8117989942824	48.0206928069902	29.4440719840243	1.38158564641118	0.00050068179599969	0.0015051811821285	dynein assembly factor with WD repeats 1	http://www.ncbi.nlm.nih.gov/gene/?term=164781
DAB2	protein_coding	chr5:39371776-39425335	-	30.2573846878873	48.9590015867024	21.1974821362118	14.8136926490353	10.4392810449979	12.8817814930106	-1.39665065271207	0.000502124951044764	0.00150930962184343	DAB2, clathrin adaptor protein	http://www.ncbi.nlm.nih.gov/gene/?term=1601
ENSG00000257732.1	antisense	chr12:104656092-104674500	-	47.9944722635454	42.1047413645641	33.915971417939	21.2946831829883	17.7467777764964	17.4824177405144	-1.13256059372129	0.000506149705168915	0.00152119571888807	None	http://asia.ensembl.org/Homo_sapiens/Gene/Idhistory?g=ENSG00000257732
ENSG00000259354.1	antisense	chr15:45740625-45805965	+	32.3441008732588	35.2504811424257	50.8739571269084	23.1463947641177	12.5271372539974	14.7220359920121	-1.22346673221686	0.000506907414986175	0.00152326101331405	None	http://asia.ensembl.org/Homo_sapiens/Gene/Idhistory?g=ENSG00000259354
ENSG00000237595.2	lincRNA	chr20:48780001-48782639	-	20.8671618537154	28.3962209202874	11.6586151749165	48.1445011093648	44.8889084934908	41.4057262275342	1.1333320063196	0.000508471239291154	0.00152753529467162	None	http://asia.ensembl.org/Homo_sapiens/Gene/Idhistory?g=ENSG00000237595
PLAC8L1	protein_coding	chr5:145463876-145483946	-	13.563655204915	10.7709803490745	13.7783633885377	32.4049526697648	31.3178431349936	31.2843264830258	1.32129344405334	0.000522807761978209	0.00156820547961801	PLAC8 like 1	http://www.ncbi.nlm.nih.gov/gene/?term=153770
FGA	protein_coding	chr4:155504278-155511918	-	7.30350664880038	7.83344025387238	3.17962232043178	0	0	0	-5.11234451683552	0.000530163036300378	0.00158806290169022	fibrinogen alpha chain	http://www.ncbi.nlm.nih.gov/gene/?term=2243
ZNF679	protein_coding	chr7:63688852-63727309	+	8.34686474148615	4.89590015867024	10.5987410681059	17.5912600207294	22.9664182989953	34.0447082315281	1.6563716054464	0.000535269591110865	0.00160224822172875	zinc finger protein 679	http://www.ncbi.nlm.nih.gov/gene/?term=168417
SERPIND1	protein_coding	chr22:21128383-21142008	+	13.563655204915	8.81262028560643	12.7184892817271	0	2.08785620899957	1.84025449900152	-3.18296914321819	0.000536118539187957	0.00160456705645834	serpin family D member 1	http://www.ncbi.nlm.nih.gov/gene/?term=3053
MANSC1	protein_coding	chr12:12482218-12503169	-	19.8238037610296	22.5211407298831	24.3771044566436	8.33270211508236	5.21964052249893	7.36101799600607	-1.66427015887597	0.000560695888820202	0.00167487639310142	MANSC domain containing 1	http://www.ncbi.nlm.nih.gov/gene/?term=54682
NRTN	protein_coding	chr19:5823813-5828335	+	18.7804456683438	20.562780666415	16.9579857089695	4.62927895282354	5.21964052249893	5.52076349700456	-1.87500120735009	0.000563751573205754	0.00168307311420101	neurturin	http://www.ncbi.nlm.nih.gov/gene/?term=4902
SCAMP5	protein_coding	chr15:75287876-75313836	+	47.9944722635454	59.7299819357769	42.3949642724237	33.3308084603295	19.834633985496	19.3226722395159	-1.04776937081091	0.000567323892345313	0.00169327014987685	secretory carrier membrane protein 5	http://www.ncbi.nlm.nih.gov/gene/?term=192683
DUSP2	protein_coding	chr2:96808908-96811179	-	0	0	0	6.48099053395295	3.13178431349936	9.20127249500759	5.06058675111451	0.000568076218140612	0.00169481302649685	dual specificity phosphatase 2	http://www.ncbi.nlm.nih.gov/gene/?term=1844
C11orf70	protein_coding	chr11:101918169-101955291	+	13.563655204915	18.6044206029469	25.4369785634542	46.2927895282354	32.3617712394934	48.7667442235402	1.15217279919561	0.000569538237994894	0.00169870559799637	chromosome 11 open reading frame 70	http://www.ncbi.nlm.nih.gov/gene/?term=85016
ENSG00000263847.1	antisense	chr18:9112402-9115875	-	28.1706685025158	18.6044206029469	29.6764749906966	7.40684632451766	6.26356862699872	11.9616542435099	-1.563208022263	0.000572563978565304	0.00170749439969772	None	http://asia.ensembl.org/Homo_sapiens/Gene/Idhistory?g=ENSG00000263847
NAAA	protein_coding	chr4:76831808-76862166	-	15.6503713902865	8.81262028560643	22.2573562430224	38.8859432037177	35.4935555529928	35.8849627305296	1.24908882864463	0.000573166098440783	0.00170858235251462	N-acylethanolamine acid amidase	http://www.ncbi.nlm.nih.gov/gene/?term=27163
SYNPO2	protein_coding	chr4:119771843-119982402	+	0	0.979180031734048	2.11974821362118	17.5912600207294	11.4832091494977	6.44089074650531	3.52648841971845	0.000573113732157649	0.00170858235251462	synaptopodin 2	http://www.ncbi.nlm.nih.gov/gene/?term=171024
PAX8-AS1	lncRNA	chr2:113993104-114024600	+	13.563655204915	10.7709803490745	16.9579857089695	0	2.08785620899957	4.6006362475038	-2.61859203615614	0.000587692757878164	0.00174923020120826	PAX8 antisense RNA 1	http://www.ncbi.nlm.nih.gov/gene/?term=654433
SCNN1D	protein_coding	chr1:1215816-1227409	+	34.4308170586304	55.8132618088407	42.3949642724237	22.220538973553	19.834633985496	20.2427994890167	-1.09200631122958	0.000592025455962957	0.00176139805079888	sodium channel epithelial 1 delta subunit	http://www.ncbi.nlm.nih.gov/gene/?term=6339
CYP2D7	misc_RNA	chr22:42536214-42540576	-	33.3874589659446	41.12556133283	44.5147124860449	22.220538973553	16.7028496719966	14.7220359920121	-1.14799157313523	0.000601855189864521	0.00178916489142219	cytochrome P450 family 2 subfamily D member 7 (gene/pseudogene)	http://www.ncbi.nlm.nih.gov/gene/?term=1564
ENSG00000262766.1	sense_intronic	chr16:31129399-31130068	+	9.39022283417192	19.583600634681	28.616600883886	5.55513474338824	5.21964052249893	3.68050899800304	-1.99671241115363	0.000605618457417855	0.00179911410813171	None	http://asia.ensembl.org/Homo_sapiens/Gene/Idhistory?g=ENSG00000262766
SCN7A	protein_coding	chr2:167260083-167343481	-	0	0	0	7.40684632451766	7.30749673149851	3.68050899800304	5.01759730218146	0.000623940993399984	0.00185049093195656	sodium voltage-gated channel alpha subunit 7	http://www.ncbi.nlm.nih.gov/gene/?term=6332
FOXS1	protein_coding	chr20:30432103-30433420	-	11.4769390195435	9.79180031734048	10.5987410681059	0.925855790564707	1.04392810449979	0	-4.04755872867087	0.000630432810983187	0.00186846167909397	forkhead box S1	http://www.ncbi.nlm.nih.gov/gene/?term=2307
ZNF880	protein_coding	chr19:52873170-52889048	+	3.13007427805731	1.9583600634681	0	12.0361252773412	12.5271372539974	12.8817814930106	2.8699646429507	0.000646003170506912	0.00191303379256228	zinc finger protein 880	http://www.ncbi.nlm.nih.gov/gene/?term=400713
PTPRC	protein_coding	chr1:198608098-198726605	+	0	0	1.05987410681059	7.40684632451766	6.26356862699872	13.8019087425114	4.6428962029728	0.000657169266398585	0.00194476724951493	protein tyrosine phosphatase, receptor type C	http://www.ncbi.nlm.nih.gov/gene/?term=5788
PRR5-ARHGAP8	protein_coding	chr22:45098078-45258664	+	17.7370875756581	15.6668805077448	9.53886696129533	44.4410779471059	31.3178431349936	28.5239447345235	1.27870063530681	0.000668061045042593	0.00197456466515052	PRR5-ARHGAP8 readthrough	http://www.ncbi.nlm.nih.gov/gene/?term=553158
GP1BA	protein_coding	chr17:4835570-4838325	+	20.8671618537154	27.4170408885533	30.7363490975072	13.8878368584706	5.21964052249893	8.28114524550683	-1.51428197179512	0.000679087825444986	0.00200496132170745	glycoprotein Ib platelet alpha subunit	http://www.ncbi.nlm.nih.gov/gene/?term=2811
GGACT	protein_coding	chr13:101182418-101241046	-	37.5608913366877	24.4795007933512	13.7783633885377	46.2927895282354	57.4160457474883	53.367380471044	1.04779531701773	0.000679855280611034	0.00200667860907329	gamma-glutamylamine cyclotransferase	http://www.ncbi.nlm.nih.gov/gene/?term=87769
ENSG00000272760.1	antisense	chr7:154742936-154743898	+	22.9538780390869	26.4378608568193	32.8560973111284	10.1844136962118	8.35142483599829	11.9616542435099	-1.42376207378423	0.000681309992105127	0.00201069761298958	None	http://asia.ensembl.org/Homo_sapiens/Gene/Idhistory?g=ENSG00000272760
ENSG00000271795.1	antisense	chr5:150889014-150892330	+	33.3874589659446	29.3754009520214	42.3949642724237	18.5171158112941	6.26356862699872	17.4824177405144	-1.2952263767017	0.000699095562480724	0.00206037169458093	None	http://asia.ensembl.org/Homo_sapiens/Gene/Idhistory?g=ENSG00000271795
ENSG00000273382.1	antisense	chr1:109630593-109633480	-	18.7804456683438	18.6044206029469	14.8382374953483	44.4410779471059	27.1421307169945	46.006362475038	1.1756292941561	0.000699500374902855	0.00206128350585289	None	http://asia.ensembl.org/Homo_sapiens/Gene/Idhistory?g=ENSG00000273382
SYTL1	protein_coding	chr1:27668483-27680423	+	39.6476075220592	29.3754009520214	43.4548383792343	16.6654042301647	10.4392810449979	21.1629267385175	-1.20602319763077	0.00070303499760283	0.00207141671643993	synaptotagmin like 1	http://www.ncbi.nlm.nih.gov/gene/?term=84958
[truncated: 581 more rows]
